# Supplementary material for: Whole-Blood Longitudinal Molecular Profiling Maps the Road of Graft Versus Host Disease (GVHD)
Source: Cancers (Basel). 2025 Feb 26;17(5):802. doi: 10.3390/cancers17050802 (PMC11899482; doi:10.3390/cancers17050802)
Supplement: Supplementary file 1 [file cancers-17-00802-s001.zip]

Archive with 3 entries (3 files):
- Figure S2.pptx
- FigureS1.pdf
- Table S1.xlsx
