# Supplementary material for: Whole-Blood Longitudinal Molecular Profiling Maps the Road of Graft Versus Host Disease (GVHD)
Source: Cancers (Basel). 2025 Feb 26;17(5):802. doi: 10.3390/cancers17050802 (PMC11899482; doi:10.3390/cancers17050802)
Supplement: Supplementary file 1 [file cancers-17-00802-s001.zip › Table S1.xlsx]

## Sheet: table of contents
Content	Worksheet name	Details	nr. of samples
metadata	pre-tx phenotypes (patients and donors)	list of metadata of donors and pre-transplant samples	38
	post-tx phenotypes	list of metedata of post-transplant samples	245
curated data	curated pre-tx data (patients. and donors)	HK-genes-normalized, -DCt and anti-log2, batch-corrected values	38
	curated post-tx data	HK-genes-normalized, -DCt and anti-log2, batch-corrected values	245
raw data	batch 1	raw CT values divided per batch, total no. of samples = 38+245= 283 + 16 replicates samples = 299	299
	batch 2 Plate 1
	batch 2 Plate 2
	batch 3 Plate 1
	batch 3 Plate 2

## Sheet: pre-tx phenotypes
ID	Timepoints	Time after tx	GVHD_Status	GVHD activity	Group ID	Group ID 2	Overall GVHD grade	GVHD (any sign even not clinically measurable) 2 outcomes	GVHD (clinically measurable) 2 outcomes	GVHD (clinically measurable) 3 outcomes	GVHD pre/post episode (1=first episode, 2=second and so on)	GVHD days pre/post onset
BZDo1_01	1	na	na	BZDo1	donor	donor	donor	donor	donor	donor	donor	donor
BZDo1_02	2	na	na	BZDo1	donor	donor	donor	donor	donor	donor	donor	donor
BZDo2_01	1	na	na	BZDo2	donor	donor	donor	donor	donor	donor	donor	donor
BZDo3_01	1	na	na	BZDo3	donor	donor	donor	donor	donor	donor	donor	donor
FHDo1_01	1	na	na	FHDo1	donor	donor	donor	donor	donor	donor	donor	donor
FHDo3_01	1	na	na	FHDo3	donor	donor	donor	donor	donor	donor	donor	donor
FHDo4_01	1	na	na	FHDo4	donor	donor	donor	donor	donor	donor	donor	donor
FHP14_01	1	pre	na	FHP14	pre	pre	pre	pre	pre	pre	pre	pre
FHP15_01	1	pre	na	FHP15	pre	pre	pre	pre	pre	pre	pre	pre
FHP16_01	1	pre	na	FHP16	pre	pre	pre	pre	pre	pre	pre	pre
FHP18_01	1	pre	na	FHP18	pre	pre	pre	pre	pre	pre	pre	pre
FHP2_01	1	pre	na	FHP2	pre	pre	pre	pre	pre	pre	pre	pre
FHP21_01	1	pre	na	FHP21	pre	pre	pre	pre	pre	pre	pre	pre
FHP22_01	1	pre	na	FHP22	pre	pre	pre	pre	pre	pre	pre	pre
FHP28_1	1	pre	na	FHP28	pre	pre	pre	pre	pre	pre	pre	pre
FHP3_01	1	pre	na	FHP3	pre	pre	pre	pre	pre	pre	pre	pre
FHP35_1	1	pre	na	FHP35	pre	pre	pre	pre	pre	pre	pre	pre
FHP37_1	1	pre	na	FHP37	pre	pre	pre	pre	pre	pre	pre	pre
FHP41_1	1	pre	na	FHP41	pre	pre	pre	pre	pre	pre	pre	pre
FHP47_1	1	pre	na	FHP47	pre	pre	pre	pre	pre	pre	pre	pre
FHP49_1	1	pre	na	FHP49	pre	pre	pre	pre	pre	pre	pre	pre
FHP9_01	1	pre	na	FHP9	pre	pre	pre	pre	pre	pre	pre	pre
BZP1_01	1	pre	na	BZP1	pre	pre	pre	pre	pre	pre	pre	pre
BZP3_01	1	pre	na	BZP3	pre	pre	pre	pre	pre	pre	pre	pre
BZP5_01	1	pre	na	BZP5	pre	pre	pre	pre	pre	pre	pre	pre
FHP1_01	1	pre	na	FHP1	pre	pre	pre	pre	pre	pre	pre	pre
FHP11_01	1	pre	na	FHP11	pre	pre	pre	pre	pre	pre	pre	pre
FHP34_1	1	pre	na	FHP34	pre	pre	pre	pre	pre	pre	pre	pre
FHP38_1	1	pre	na	FHP38	pre	pre	pre	pre	pre	pre	pre	pre
FHP42_1	1	pre	na	FHP42	pre	pre	pre	pre	pre	pre	pre	pre
FHP6_01	1	pre	na	FHP6	pre	pre	pre	pre	pre	pre	pre	pre
BZP2_01	1	pre	na	BZP2	pre	pre	pre	pre	pre	pre	pre	pre
FHP32_1	1	pre	na	FHP32	pre	pre	pre	pre	pre	pre	pre	pre
FHP44_1	1	pre	na	FHP44	pre	pre	pre	pre	pre	pre	pre	pre
FHP46_1	1	pre	na	FHP46	pre	pre	pre	pre	pre	pre	pre	pre
FP13_1	1	pre	na	FHP13	pre	pre	pre	pre	pre	pre	pre	pre
FP20_1	1	pre	na	FHP20	pre	pre	pre	pre	pre	pre	pre	pre
BZP4_01	1	pre	na	BZP4	pre	pre	pre	pre	pre	pre	pre	pre

## Sheet: post-tx phenotypes
ID	Timepoints	Time after tx	GVHD_Status	GVHD activity	Group ID	Group ID 2	Overall GVHD grade	acute grade/organ	chronic grade/organ	GVHD (any sign even not clinically measurable) 2 outcomes	GVHD (clinically measurable) 2 outcomes	GVHD (clinically measurable) 3 outcomes	GVHD pre/post episode (1=first episode, 2=second and so on)	GVHD days pre/post onset	Infection	day after infection	relapse
BZP1_02	2	25	GVHD	BZP1	acute responsive GVHD	acute GVHD	aGVHD I			no	no	no	pre 1	-102	RSV+ Flu type A	0
BZP1_03	3	32	GVHD	BZP1	acute responsive GVHD	acute GVHD	aGVHD I			no	no	no	pre 1	-95
BZP1_05	5	47	GVHD	BZP1	acute responsive GVHD	acute GVHD	aGVHD I			no	no	no	pre 1	-80
BZP1_06	6	54	GVHD	BZP1	acute responsive GVHD	acute GVHD	aGVHD I			no	no	no	pre 1	-73
BZP1_07	7	61	GVHD	BZP1	acute responsive GVHD	acute GVHD	aGVHD I			no	no	no	pre 1	-66	CMV	0
BZP1_08	8	67	GVHD	BZP1	acute responsive GVHD	acute GVHD	aGVHD I			no	no	no	pre 1	-60
BZP1_09	9	74	GVHD	BZP1	acute responsive GVHD	acute GVHD	aGVHD I			no	no	no	pre 1	-53
BZP1_10	10	82	GVHD	BZP1	acute responsive GVHD	acute GVHD	aGVHD I			no	no	no	pre 1	-45
BZP1_11	11	92	GVHD	BZP1	acute responsive GVHD	acute GVHD	aGVHD I			no	no	no	pre 1	-35
BZP1_12	12	106	GVHD	BZP1	acute responsive GVHD	acute GVHD	aGVHD I			no	no	no	pre 1	-21
BZP1_13	13	120	GVHD	BZP1	acute responsive GVHD	acute GVHD	aGVHD I			yes	no	no	pre 1	-7
BZP1_14	14	134	GVHD	BZP1	acute responsive GVHD	acute GVHD	aGVHD I	acute I skin		yes	yes	active	yes 1	7
BZP1_15	15	146	GVHD	BZP1	acute responsive GVHD	acute GVHD	aGVHD I			no	no	post (non active	post 1	19
BZP1_16	16	161	GVHD	BZP1	acute responsive GVHD	acute GVHD	aGVHD I			no	no	post (non active	post 1	34
BZP1_17	17	174	GVHD	BZP1	acute responsive GVHD	acute GVHD	aGVHD I			no	no	post (non active	post 1	47
BZP1_18	18	183	GVHD	BZP1	acute responsive GVHD	acute GVHD	aGVHD I			no	no	post (non active	post 1	56
BZP1_19	19	196	GVHD	BZP1	acute responsive GVHD	acute GVHD	aGVHD I			no	no	post (non active	post 1	69
BZP1_20	20	211	GVHD	BZP1	acute responsive GVHD	acute GVHD	aGVHD I			no	no	post (non active	post 1	84
BZP1_21	21	222	GVHD	BZP1	acute responsive GVHD	acute GVHD	aGVHD I			no	no	post (non active	post 1	95
BZP1_22	22	236	GVHD	BZP1	acute responsive GVHD	acute GVHD	aGVHD I			no	no	post (non active	post 1	109
BZP1_23	23	250	GVHD	BZP1	acute responsive GVHD	acute GVHD	aGVHD I			no	no	post (non active	post 1	123
BZP1_24	24	264	GVHD	BZP1	acute responsive GVHD	acute GVHD	aGVHD I			no	no	post (non active	post 1	137
BZP1_25	25	278	GVHD	BZP1	acute responsive GVHD	acute GVHD	aGVHD I			no	no	post (non active	post 1	151
BZP1_26	26	292	GVHD	BZP1	acute responsive GVHD	acute GVHD	aGVHD I			no	no	post (non active	post 1	165
BZP1_27	27	306	GVHD	BZP1	acute responsive GVHD	acute GVHD	aGVHD I			no	no	post (non active	post 1	179
BZP2_02	2	27	NO_GVHD	BZP2	NO GVHD	NO GVHD	none			no	no	no	no	no
BZP2_03	3	34	NO_GVHD	BZP2	NO GVHD	NO GVHD	none			no	no	no	no	no
BZP2_04	4	43	NO_GVHD	BZP2	NO GVHD	NO GVHD	none			no	no	no	no	no
BZP2_05	5	48	NO_GVHD	BZP2	NO GVHD	NO GVHD	none			no	no	no	no	no
BZP2_06	6	55	NO_GVHD	BZP2	NO GVHD	NO GVHD	none			no	no	no	no	no
BZP2_07	7	63	NO_GVHD	BZP2	NO GVHD	NO GVHD	none			no	no	no	no	no
BZP2_08	8	69	NO_GVHD	BZP2	NO GVHD	NO GVHD	none			no	no	no	no	no
BZP2_09	9	84	NO_GVHD	BZP2	NO GVHD	NO GVHD	none			no	no	no	no	no
BZP2_13	13	112	NO_GVHD	BZP2	NO GVHD	NO GVHD	none			no	no	no	no	no
BZP2_15	15	148	NO_GVHD	BZP2	NO GVHD	NO GVHD	none			no	no	no	no	no
BZP2_16	16	161	NO_GVHD	BZP2	NO GVHD	NO GVHD	none			no	no	no	no	no
BZP2_17	17	174	NO_GVHD	BZP2	NO GVHD	NO GVHD	none			no	no	no	no	no
BZP2_18	18	189	NO_GVHD	BZP2	NO GVHD	NO GVHD	none			no	no	no	no	no
BZP2_19	19	202	NO_GVHD	BZP2	NO GVHD	NO GVHD	none			no	no	no	no	no
BZP2_20	20	226	NO_GVHD	BZP2	NO GVHD	NO GVHD	none			no	no	no	no	no
BZP2_21	21	240	NO_GVHD	BZP2	NO GVHD	NO GVHD	none			no	no	no	no	no
BZP2_22	22	244	NO_GVHD	BZP2	NO GVHD	NO GVHD	none			no	no	no	no	no
BZP2_23	23	258	NO_GVHD	BZP2	NO GVHD	NO GVHD	none			no	no	no	no	no
BZP2_24	24	273	NO_GVHD	BZP2	NO GVHD	NO GVHD	none			no	no	no	no	no
BZP3_02	2	21	GVHD	BZP3	acute responsive GVHD	acute GVHD	aGVHD III			no	no	no	pre 1	-11
BZP3_03	3	27	GVHD	BZP3	acute responsive GVHD	acute GVHD	aGVHD III			no	no	no	pre 1	-5
BZP3_04	4	35	GVHD	BZP3	acute responsive GVHD	acute GVHD	aGVHD III	acute II skin		yes	yes	active	yes 1	3	day 32 fever, pseudomonas aeruginosa isolated rectal swab, pip/tazo	3
BZP3_05	5	42	GVHD	BZP3	acute responsive GVHD	acute GVHD	aGVHD III	acute III skin overlap		yes	yes	active	yes 2	3
BZP3_06	6	48	GVHD	BZP3	acute responsive GVHD	acute GVHD	aGVHD III	acute I skin overlap		yes	yes	active	yes 2	9
BZP3_07	7	56	GVHD	BZP3	acute responsive GVHD	acute GVHD	aGVHD III	acute I skin overlap		yes	yes	active	yes 2	17
BZP3_08	8	63	GVHD	BZP3	acute responsive GVHD	acute GVHD	aGVHD III			no	no	post (non active	post 2	24
BZP3_09	9	70	GVHD	BZP3	acute responsive GVHD	acute GVHD	aGVHD III			no	no	post (non active	post 2	31
BZP3_10	10	77	GVHD	BZP3	acute responsive GVHD	acute GVHD	aGVHD III			no	no	post (non active	post 2	38
BZP3_11	11	84	GVHD	BZP3	acute responsive GVHD	acute GVHD	aGVHD III			no	no	post (non active	post 2	45
BZP3_12	12	91	GVHD	BZP3	acute responsive GVHD	acute GVHD	aGVHD III			no	no	post (non active	post 2	52
BZP3_13	13	98	GVHD	BZP3	acute responsive GVHD	acute GVHD	aGVHD III			no	no	post (non active	post 2	59
BZP3_14	14	105	GVHD	BZP3	acute responsive GVHD	acute GVHD	aGVHD III			no	no	post (non active	post 2	66
BZP3_15	15	112	GVHD	BZP3	acute responsive GVHD	acute GVHD	aGVHD III			no	no	post (non active	post 2	73
BZP3_16	16	119	GVHD	BZP3	acute responsive GVHD	acute GVHD	aGVHD III			no	no	post (non active	post 2	80
BZP5_02	2	19	GVHD	BZP5	acute GVHD slow responsive becoming chronic	acute and chronic GVHD	aGVHD II, chronice mod/sev			no	no	no	pre 1	-2	Klebsiella with enteritis, day 19 still feverish	5
BZP5_03	3	26	GVHD	BZP5	acute GVHD slow responsive becoming chronic	acute and chronic GVHD	aGVHD II, chronice mod/sev	acute II skin		yes	yes	active	yes 1	5
BZP5_04	4	33	GVHD	BZP5	acute GVHD slow responsive becoming chronic	acute and chronic GVHD	aGVHD II, chronice mod/sev	acute I skin		yes	yes	active	yes 1	12
BZP5_05	5	41	GVHD	BZP5	acute GVHD slow responsive becoming chronic	acute and chronic GVHD	aGVHD II, chronice mod/sev			no	no	post (non active	pre 2	-3
BZP5_06	6	48	GVHD	BZP5	acute GVHD slow responsive becoming chronic	acute and chronic GVHD	aGVHD II, chronice mod/sev	acute I gut		yes	yes	active	yes 2	4	day 44 aGVHD+ bacterial infection gut+ EBV	4
BZP5_07	7	54	GVHD	BZP5	acute GVHD slow responsive becoming chronic	acute and chronic GVHD	aGVHD II, chronice mod/sev	acute I gut		yes	yes	active	yes 2	10
BZP5_08	8	62	GVHD	BZP5	acute GVHD slow responsive becoming chronic	acute and chronic GVHD	aGVHD II, chronice mod/sev	acute I gut		yes	yes	active	yes 2	18
BZP5_09	9	70	GVHD	BZP5	acute GVHD slow responsive becoming chronic	acute and chronic GVHD	aGVHD II, chronice mod/sev	acute I gut		yes	yes	active	yes 2	26
FHP1_02	2	43	GVHD	FHP1	GVHD and relapse	acute and chronic GVHD	aGVHD II, cGVHD mild	acute I skin		yes	yes	active	yes 1	5
FHP1_03	3	63	GVHD	FHP1	GVHD and relapse	acute and chronic GVHD	aGVHD II, cGVHD mild			no	no	post (non active	post 1	25
FHP1_04	4	73	GVHD	FHP1	GVHD and relapse	acute and chronic GVHD	aGVHD II, cGVHD mild			no	no	post (non active	post 1	35
FHP1_05	5	85	GVHD	FHP1	GVHD and relapse	acute and chronic GVHD	aGVHD II, cGVHD mild			no	no	post (non active	post 1	47
FHP1_06	6	90	GVHD	FHP1	GVHD and relapse	acute and chronic GVHD	aGVHD II, cGVHD mild			no	no	post (non active	post 1	52
FHP1_07	7	96	GVHD	FHP1	GVHD and relapse	acute and chronic GVHD	aGVHD II, cGVHD mild			no	no	post (non active	pre 2	-1
FHP1_8	8	109	GVHD	FHP1	GVHD and relapse	acute and chronic GVHD	aGVHD II, cGVHD mild	acute I skin		yes	yes	active	yes 2	12
FHP1_09	9	123	GVHD	FHP1	GVHD and relapse	acute and chronic GVHD	aGVHD II, cGVHD mild			no	no	post (non active	post 2	26
FHP1_10	10	141	GVHD	FHP1	GVHD and relapse	acute and chronic GVHD	aGVHD II, cGVHD mild			yes	no	post (non active	pre 3	-33
FHP1_11	11	155	GVHD	FHP1	GVHD and relapse	acute and chronic GVHD	aGVHD II, cGVHD mild			yes	no	post (non active	pre 3	-19
FHP1_12	12	179	GVHD	FHP1	GVHD and relapse	acute and chronic GVHD	aGVHD II, cGVHD mild		chronic mild skin	yes	yes	active	yes 3	5
FHP1_13	13	180	GVHD	FHP1	GVHD and relapse	acute and chronic GVHD	aGVHD II, cGVHD mild		chronic mild skin	yes	yes	active	yes 3	6
FHP1_14	14	197	GVHD	FHP1	GVHD and relapse	acute and chronic GVHD	aGVHD II, cGVHD mild		chronic mild skin	yes	yes	active	yes 3	23
FHP1_15	15	207	GVHD	FHP1	GVHD and relapse	acute and chronic GVHD	aGVHD II, cGVHD mild		chronic mild skin	yes	yes	active	yes 3	33
FHP1_16	16	214	GVHD	FHP1	GVHD and relapse	acute and chronic GVHD	aGVHD II, cGVHD mild			yes	no	post (non active	post 3	40
FHP1_17	17	244	GVHD	FHP1	GVHD and relapse	acute and chronic GVHD	aGVHD II, cGVHD mild			yes	no	post (non active	post 3	70
FHP11_2	2	23	GVHD	FHP11	GVHD and relapse	acute and chronic GVHD	aGVHD III, cGVHD mild			no	no	no	pre 1	-1
FHP11_3	3	30	GVHD	FHP11	GVHD and relapse	acute and chronic GVHD	aGVHD III, cGVHD mild	acute skin I gut I		yes	yes	active	yes 1	6	day 27 Parainfluenza virus 4	3
FHP11_5	5	44	GVHD	FHP11	GVHD and relapse	acute and chronic GVHD	aGVHD III, cGVHD mild			no	no	post (non active	post 1	20
FHP11_6	6	51	GVHD	FHP11	GVHD and relapse	acute and chronic GVHD	aGVHD III, cGVHD mild			no	no	post (non active	post 1	27
FHP11_7	7	64	GVHD	FHP11	GVHD and relapse	acute and chronic GVHD	aGVHD III, cGVHD mild			no	no	post (non active	post 1	40
FHP11_8	8	72	GVHD	FHP11	GVHD and relapse	acute and chronic GVHD	aGVHD III, cGVHD mild			no	no	post (non active	post 1	48
FHP11_9	9	79	GVHD	FHP11	GVHD and relapse	acute and chronic GVHD	aGVHD III, cGVHD mild			no	no	post (non active	post 1	55
FHP11_10	10	86	GVHD	FHP11	GVHD and relapse	acute and chronic GVHD	aGVHD III, cGVHD mild			no	no	post (non active	post 1	62
FHP11_11	11	93	GVHD	FHP11	GVHD and relapse	acute and chronic GVHD	aGVHD III, cGVHD mild			no	no	post (non active	post 1	69
FHP11_12	12	114	GVHD	FHP11	GVHD and relapse	acute and chronic GVHD	aGVHD III, cGVHD mild			no	no	post (non active	pre 2	-2
FHP11_13	13	119	GVHD	FHP11	GVHD and relapse	acute and chronic GVHD	aGVHD III, cGVHD mild	acute gut I late		yes	yes	active	yes 2	3
FHP11_14	14	127	GVHD	FHP11	GVHD and relapse	acute and chronic GVHD	aGVHD III, cGVHD mild	acute gut II late		yes	yes	active	yes 2	11
FHP11_32	32	290	GVHD	FHP11	GVHD and relapse	acute and chronic GVHD	aGVHD III, cGVHD mild			no	no	post (non active	pre 3	-2			relapse day 157
FHP11_33	33	324	GVHD	FHP11	GVHD and relapse	acute and chronic GVHD	aGVHD III, cGVHD mild		chronic mild GI	yes	yes	active	yes 4	5			relapse day 157
FHP26_2	2	43	GVHD	FHP26	acute responsive GVHD		aGVHD II			no	no	post (non active	post 1	11	day 41 Soft tissue mass in vulvar area. Unclear etiology (complicated bartholin cyst/perianal abscess), treated with doxicyclin, biopsied: chronic inflammation	2
FHP26_3	3	50	GVHD	FHP26	acute responsive GVHD		aGVHD II			no	no	post (non active	post 1	18
FHP26_4	4	57	GVHD	FHP26	acute responsive GVHD		aGVHD II			no	no	post (non active	post 1	25
FHP26_5	5	64	GVHD	FHP26	acute responsive GVHD		aGVHD II			no	no	post (non active	post 1	32
FHP26_7	7	71	GVHD	FHP26	acute responsive GVHD		aGVHD II			no	no	post (non active	post 1	39
FHP26_9	9	78	GVHD	FHP26	acute responsive GVHD		aGVHD II			no	no	post (non active	post 1	46	day 75 Parainfluenza virus, support therapy	3
FHP26_10	10	106	GVHD	FHP26	acute responsive GVHD		aGVHD II			no	no	post (non active	post 1	74
FHP26_11	11	120	GVHD	FHP26	acute responsive GVHD		aGVHD II			no	no	post (non active	post 1	88
FHP26_12	12	134	GVHD	FHP26	acute responsive GVHD		aGVHD II			no	no	post (non active	post 1	102
FHP26_13	13	148	GVHD	FHP26	acute responsive GVHD		aGVHD II			no	no	post (non active	post 1	116
FHP26_14	14	162	GVHD	FHP26	acute responsive GVHD		aGVHD II			no	no	post (non active	post 1	130
FHP26_15	15	176	GVHD	FHP26	acute responsive GVHD		aGVHD II			no	no	post (non active	post 1	144
FHP26_16	16	190	GVHD	FHP26	acute responsive GVHD		aGVHD II			no	no	post (non active	post 1	158
FHP26_17	17	204	GVHD	FHP26	acute responsive GVHD		aGVHD II			no	no	post (non active	post 1	172
FHP26_18	18	218	GVHD	FHP26	acute responsive GVHD		aGVHD II			no	no	post (non active	post 1	186
FHP26_19	19	232	GVHD	FHP26	acute responsive GVHD		aGVHD II			no	no	post (non active	post 1	200
FHP26_20	20	246	GVHD	FHP26	acute responsive GVHD		aGVHD II			no	no	post (non active	post 1	214
FHP26_21	21	276	GVHD	FHP26	acute responsive GVHD		aGVHD II			no	no	post (non active	post 1	244
FHP26_22	22	290	GVHD	FHP26	acute responsive GVHD		aGVHD II			no	no	post (non active	post 1	258
FHP32_2	2	25	NO_GVHD	FHP32	NO GVHD	NO GVHD	none			no	no	no	no	no
FHP32_3	3	35	NO_GVHD	FHP32	NO GVHD	NO GVHD	none			no	no	no	no	no
FHP32_4	4	43	NO_GVHD	FHP32	NO GVHD	NO GVHD	none			no	no	no	no	no
FHP32_6	6	49	NO_GVHD	FHP32	NO GVHD	NO GVHD	none			no	no	no	no	no
FHP32_7	7	56	NO_GVHD	FHP32	NO GVHD	NO GVHD	none			no	no	no	no	no
FHP32_8	8	63	NO_GVHD	FHP32	NO GVHD	NO GVHD	none			no	no	no	no	no
FHP32_9	9	70	NO_GVHD	FHP32	NO GVHD	NO GVHD	none			no	no	no	no	no
FHP32_10	10	78	NO_GVHD	FHP32	NO GVHD	NO GVHD	none			no	no	no	no	no
FHP34_2	2	46	GVHD	FHP34	GVHD and relapse	acute GVHD	aGVHD III			no	no	post (non active	pre 2	-5
FHP34_3	3	58	GVHD	FHP34	GVHD and relapse	acute GVHD	aGVHD III			no	no	post (non active	post 2	7
FHP34_4	4	61	GVHD	FHP34	GVHD and relapse	acute GVHD	aGVHD III			no	no	post (non active	post 2	10
FHP34_5	5	69	GVHD	FHP34	GVHD and relapse	acute GVHD	aGVHD III			no	no	post (non active	post 2	18
FHP34_6	6	74	GVHD	FHP34	GVHD and relapse	acute GVHD	aGVHD III			no	no	post (non active	post 2	23
FHP34_7	7	83	GVHD	FHP34	GVHD and relapse	acute GVHD	aGVHD III			no	no	post (non active	post 2	32
FHP34_8	8	90	GVHD	FHP34	GVHD and relapse	acute GVHD	aGVHD III			no	no	post (non active	post 2	39
FHP34_9	9	95	GVHD	FHP34	GVHD and relapse	acute GVHD	aGVHD III			no	no	post (non active	post 2	44
FHP34_10	10	102	GVHD	FHP34	GVHD and relapse	acute GVHD	aGVHD III			no	no	post (non active	post 2	51
FHP34_11	11	117	GVHD	FHP34	GVHD and relapse	acute GVHD	aGVHD III			no	no	post (non active	post 2	66	E Coli	0
FHP34_12	12	134	GVHD	FHP34	GVHD and relapse	acute GVHD	aGVHD III			no	no	post (non active	post 2	83
FHP34_13	13	145	GVHD	FHP34	GVHD and relapse	acute GVHD	aGVHD III			no	no	post (non active	post 2	94
FHP34_14	14	163	GVHD	FHP34	GVHD and relapse	acute GVHD	aGVHD III			no	no	post (non active	post 2	112
FHP34_15	15	189	GVHD	FHP34	GVHD and relapse	acute GVHD	aGVHD III			no	no	post (non active	post 2	138
FHP34_16	16	201	GVHD	FHP34	GVHD and relapse	acute GVHD	aGVHD III			no	no	post (non active	post 2	150
FHP34_17	17	215	GVHD	FHP34	GVHD and relapse	acute GVHD	aGVHD III			no	no	post (non active	post 2	164			relapse day 214
FHP38_2	2	22	GVHD	FHP38	acute responsive GVHD	acute GVHD	aGVHD III			no	no	no	pre 1	-22	C. Diff on day 16 treated with Vanco	6
FHP38_3	3	32	GVHD	FHP38	acute responsive GVHD	acute GVHD	aGVHD III			no	no	no	pre 1	-12
FHP38_4	4	39	GVHD	FHP38	acute responsive GVHD	acute GVHD	aGVHD III			no	no	no	pre 1	-5
FHP38_5	5	46	GVHD	FHP38	acute responsive GVHD	acute GVHD	aGVHD III	acute II gut		yes	yes	active	yes 1	2
FHP38_6	6	52	GVHD	FHP38	acute responsive GVHD	acute GVHD	aGVHD III			no	no	post (non active	post 1	8
FHP38_7	7	59	GVHD	FHP38	acute responsive GVHD	acute GVHD	aGVHD III			no	no	post (non active	post 1	15
FHP38_8	8	67	GVHD	FHP38	acute responsive GVHD	acute GVHD	aGVHD III			no	no	post (non active	post 1	23
FHP38_9	9	74	GVHD	FHP38	acute responsive GVHD	acute GVHD	aGVHD III			no	no	post (non active	post 1	30
FHP38_11	11	89	GVHD	FHP38	acute responsive GVHD	acute GVHD	aGVHD III			no	no	post (non active	post 1	45
FHP38_12	12	103	GVHD	FHP38	acute responsive GVHD	acute GVHD	aGVHD III			no	no	post (non active	post 1	59
FHP38_13	13	115	GVHD	FHP38	acute responsive GVHD	acute GVHD	aGVHD III			no	no	post (non active	post 1	71
FHP38_14	14	127	GVHD	FHP38	acute responsive GVHD	acute GVHD	aGVHD III			no	no	post (non active	post 1	83
FHP38_15	15	131	GVHD	FHP38	acute responsive GVHD	acute GVHD	aGVHD III			no	no	post (non active	post 1	87
FHP38_16	16	147	GVHD	FHP38	acute responsive GVHD	acute GVHD	aGVHD III			no	no	post (non active	post 1	103
FHP38_17	17	162	GVHD	FHP38	acute responsive GVHD	acute GVHD	aGVHD III			no	no	post (non active	post 1	118
FHP38_18	18	174	GVHD	FHP38	acute responsive GVHD	acute GVHD	aGVHD III			no	no	post (non active	post 1	130
FHP38_19	19	188	GVHD	FHP38	acute responsive GVHD	acute GVHD	aGVHD III			no	no	post (non active	post 1	144
FHP4_02	2	28	GVHD	FHP4	GVHD and relapse	acute and chronic GVHD	aGVHD III, cGVHD moderate	acute I skin		yes	yes	active	yes 1	7	CMV day 26	2
FHP4_03	3	38	GVHD	FHP4	GVHD and relapse	acute and chronic GVHD	aGVHD III, cGVHD moderate			no	no	post (non active	post 1	17
FHP4_04	4	45	GVHD	FHP4	GVHD and relapse	acute and chronic GVHD	aGVHD III, cGVHD moderate			no	no	post (non active	post 1	24
FHP4_06	6	59	GVHD	FHP4	GVHD and relapse	acute and chronic GVHD	aGVHD III, cGVHD moderate			no	no	post (non active	post 1	38
FHP4_07	7	67	GVHD	FHP4	GVHD and relapse	acute and chronic GVHD	aGVHD III, cGVHD moderate			no	no	post (non active	post 1	46
FHP4_08	8	73	GVHD	FHP4	GVHD and relapse	acute and chronic GVHD	aGVHD III, cGVHD moderate			no	no	post (non active	post 1	52
FHP4_09	9	79	GVHD	FHP4	GVHD and relapse	acute and chronic GVHD	aGVHD III, cGVHD moderate			no	no	post (non active	post 1	58
FHP4_10	10	88	GVHD	FHP4	GVHD and relapse	acute and chronic GVHD	aGVHD III, cGVHD moderate			yes	no	post (non active	pre 2	-35
FHP4_11	11	94	GVHD	FHP4	GVHD and relapse	acute and chronic GVHD	aGVHD III, cGVHD moderate			yes	no	post (non active	pre 2	-29
FHP4_12	12	108	GVHD	FHP4	GVHD and relapse	acute and chronic GVHD	aGVHD III, cGVHD moderate			yes	no	post (non active	pre 2	-15
FHP4_13	13	122	GVHD	FHP4	GVHD and relapse	acute and chronic GVHD	aGVHD III, cGVHD moderate			yes	no	post (non active	pre 2	-1
FHP4_14	14	136	GVHD	FHP4	GVHD and relapse	acute and chronic GVHD	aGVHD III, cGVHD moderate			no	no	post (non active	post 2	13
FHP4_15	15	150	GVHD	FHP4	GVHD and relapse	acute and chronic GVHD	aGVHD III, cGVHD moderate			no	no	post (non active	post 2	27
FHP4_16	16	164	GVHD	FHP4	GVHD and relapse	acute and chronic GVHD	aGVHD III, cGVHD moderate			yes	no	post (non active	post 2	41
FHP4_17	17	178	GVHD	FHP4	GVHD and relapse	acute and chronic GVHD	aGVHD III, cGVHD moderate			no	no	post (non active	post 2	55
FHP4_18	18	192	GVHD	FHP4	GVHD and relapse	acute and chronic GVHD	aGVHD III, cGVHD moderate			no	no	post (non active	post 2	69	day 186 parainfluenza virus	6
FHP4_19	19	206	GVHD	FHP4	GVHD and relapse	acute and chronic GVHD	aGVHD III, cGVHD moderate		chronic moderate skin, mouth eyes, lung and liver	yes	yes	active	yes 3	6
FHP4_20	20	220	GVHD	FHP4	GVHD and relapse	acute and chronic GVHD	aGVHD III, cGVHD moderate		chronic moderate skin, mouth eyes, lung and liver	yes	yes	active	yes 3	20
FHP4_21	21	232	GVHD	FHP4	GVHD and relapse	acute and chronic GVHD	aGVHD III, cGVHD moderate		chronic moderate lungs, eyes	yes	yes	active	yes 3	32
FHP4_22	22	248	GVHD	FHP4	GVHD and relapse	acute and chronic GVHD	aGVHD III, cGVHD moderate		chronic moderate lungs, eyes	yes	yes	active	yes 3	48
FHP4_23	23	262	GVHD	FHP4	GVHD and relapse	acute and chronic GVHD	aGVHD III, cGVHD moderate		chronic moderate lungs, eyes	yes	yes	active	yes 3	62
FHP4_24	24	276	GVHD	FHP4	GVHD and relapse	acute and chronic GVHD	aGVHD III, cGVHD moderate		chronic moderate lungs, eyes	yes	yes	active	yes 3	76
FHP4_25	25	290	GVHD	FHP4	GVHD and relapse	acute and chronic GVHD	aGVHD III, cGVHD moderate		chronic moderate lungs, eyes	yes	yes	active	yes 3	90
FHP4_26	26	304	GVHD	FHP4	GVHD and relapse	acute and chronic GVHD	aGVHD III, cGVHD moderate		chronic moderate lungs, eyes	yes	yes	active	yes 3	104
FHP4_27	27	318	GVHD	FHP4	GVHD and relapse	acute and chronic GVHD	aGVHD III, cGVHD moderate		chronic moderate lungs, eyes	yes	yes	active	yes 3	118
FHP4_28	28	332	GVHD	FHP4	GVHD and relapse	acute and chronic GVHD	aGVHD III, cGVHD moderate		chronic moderate lungs, eyes	yes	yes	active	yes 3	132
FHP4_29	29	346	GVHD	FHP4	GVHD and relapse	acute and chronic GVHD	aGVHD III, cGVHD moderate		chronic moderate lungs, eyes	yes	yes	active	yes 3	146
FHP4_30	30	356	GVHD	FHP4	GVHD and relapse	acute and chronic GVHD	aGVHD III, cGVHD moderate		chronic moderate lungs, eyes	yes	yes	active	yes 3	156
FHP4_31	31	364	GVHD	FHP4	GVHD and relapse	acute and chronic GVHD	aGVHD III, cGVHD moderate		chronic moderate lungs, eyes	yes	yes	active	yes 3	164
FHP4_32	32	375	GVHD	FHP4	GVHD and relapse	acute and chronic GVHD	aGVHD III, cGVHD moderate		chronic moderate lungs, eyes	yes	yes	active	yes 3	175
FHP4_33	33	402	GVHD	FHP4	GVHD and relapse	acute and chronic GVHD	aGVHD III, cGVHD moderate		chronic moderate lungs, eyes	yes	yes	active	yes 3	202
FHP4_34	34	416	GVHD	FHP4	GVHD and relapse	acute and chronic GVHD	aGVHD III, cGVHD moderate		chronic moderate lungs, eyes	yes	yes	active	yes 3	216
FHP4_35	35	430	GVHD	FHP4	GVHD and relapse	acute and chronic GVHD	aGVHD III, cGVHD moderate		chronic moderate lungs, eyes	yes	yes	active	yes 3	230
FHP42_2	2	27	GVHD	FHP42	acute responsive GVHD	acute GVHD	aGVHD II			no	no	no	pre 1	-7
FHP42_3	3	34	GVHD	FHP42	acute responsive GVHD	acute GVHD	aGVHD II	acute gut I		yes	yes	active	yes 1	3
FHP42_4	4	43	GVHD	FHP42	acute responsive GVHD	acute GVHD	aGVHD II			no	no	post (non active	post 1	12
FHP42_5	5	48	GVHD	FHP42	acute responsive GVHD	acute GVHD	aGVHD II			no	no	post (non active	post 1	17	CMV reactvation	0
FHP42_6	6	55	GVHD	FHP42	acute responsive GVHD	acute GVHD	aGVHD II			no	no	post (non active	post 1	24
FHP42_7	7	68	GVHD	FHP42	acute responsive GVHD	acute GVHD	aGVHD II			no	no	post (non active	post 1	37
FHP42_8	8	70	GVHD	FHP42	acute responsive GVHD	acute GVHD	aGVHD II			no	no	post (non active	post 1	39
FHP42_9	9	74	GVHD	FHP42	acute responsive GVHD	acute GVHD	aGVHD II			no	no	post (non active	post 1	43
FHP42_10	10	83	GVHD	FHP42	acute responsive GVHD	acute GVHD	aGVHD II			no	no	post (non active	post 1	52
FHP42_11	11	95	GVHD	FHP42	acute responsive GVHD	acute GVHD	aGVHD II			no	no	post (non active	post 1	64
FHP44_2	2	27	NO_GVHD	FHP44	NO GVHD	NO GVHD	none			no	no	no	no	no
FHP44_5	5	48	NO_GVHD	FHP44	NO GVHD	NO GVHD	none			no	no	no	no	no
FHP44_6	6	55	NO_GVHD	FHP44	NO GVHD	NO GVHD	none			no	no	no	no	no
FHP44_7	7	63	NO_GVHD	FHP44	NO GVHD	NO GVHD	none			no	no	no	no	no
FHP44_8	8	69	NO_GVHD	FHP44	NO GVHD	NO GVHD	none			no	no	no	no	no
FHP44_9	9	77	NO_GVHD	FHP44	NO GVHD	NO GVHD	none			no	no	no	no	no
FHP44_10	10	83	NO_GVHD	FHP44	NO GVHD	NO GVHD	none			no	no	no	no	no
FHP44_11	11	90	NO_GVHD	FHP44	NO GVHD	NO GVHD	none			no	no	no	no	no
FHP44_12	12	97	NO_GVHD	FHP44	NO GVHD	NO GVHD	none			no	no	no	no	no
FHP44_13	13	107	NO_GVHD	FHP44	NO GVHD	NO GVHD	none			no	no	no	no	no
FHP44_14	14	114	NO_GVHD	FHP44	NO GVHD	NO GVHD	none			no	no	no	no	no
FHP44_15	15	118	NO_GVHD	FHP44	NO GVHD	NO GVHD	none			no	no	no	no	no
FHP44_16	16	125	NO_GVHD	FHP44	NO GVHD	NO GVHD	none			no	no	no	no	no
FHP44_17	17	135	NO_GVHD	FHP44	NO GVHD	NO GVHD	none			no	no	no	no	no
FHP44_18	18	140	NO_GVHD	FHP44	NO GVHD	NO GVHD	none			no	no	no	no	no
FHP44_19	19	146	NO_GVHD	FHP44	NO GVHD	NO GVHD	none			no	no	no	no	no
FHP44_20	20	153	NO_GVHD	FHP44	NO GVHD	NO GVHD	none			no	no	no	no	no
FHP44_21	21	160	NO_GVHD	FHP44	NO GVHD	NO GVHD	none			no	no	no	no	no
FHP46_3	3	62	NO_GVHD	FHP46	NO GVHD	NO GVHD	none			no	no	no	no	no
FHP46_4	4	67	NO_GVHD	FHP46	NO GVHD	NO GVHD	none			no	no	no	no	no
FHP46_5	5	73	NO_GVHD	FHP46	NO GVHD	NO GVHD	none			no	no	no	no	no
FHP6_02	2	22	GVHD	FHP6	acute GVHD slow responsive becoming chronic	acute and chronic GVHD	aGVHD II, cGVHD moderate			no	no	no	pre 1	-76
FHP6_03	3	29	GVHD	FHP6	acute GVHD slow responsive becoming chronic	acute and chronic GVHD	aGVHD II, cGVHD moderate			no	no	no	pre 1	-69
FHP6_04	4	36	GVHD	FHP6	acute GVHD slow responsive becoming chronic	acute and chronic GVHD	aGVHD II, cGVHD moderate			no	no	no	pre 1	-62
FHP6_05	5	43	GVHD	FHP6	acute GVHD slow responsive becoming chronic	acute and chronic GVHD	aGVHD II, cGVHD moderate			no	no	no	pre 1	-55
FHP6_06	6	52	GVHD	FHP6	acute GVHD slow responsive becoming chronic	acute and chronic GVHD	aGVHD II, cGVHD moderate			no	no	no	pre 1	-46
FHP6_07	7	59	GVHD	FHP6	acute GVHD slow responsive becoming chronic	acute and chronic GVHD	aGVHD II, cGVHD moderate			no	no	no	pre 1	-39
FHP6_09	9	72	GVHD	FHP6	acute GVHD slow responsive becoming chronic	acute and chronic GVHD	aGVHD II, cGVHD moderate			no	no	no	pre 1	-26
FHP6_10	10	78	GVHD	FHP6	acute GVHD slow responsive becoming chronic	acute and chronic GVHD	aGVHD II, cGVHD moderate			no	no	no	pre 1	-20
FHP6_11	11	85	GVHD	FHP6	acute GVHD slow responsive becoming chronic	acute and chronic GVHD	aGVHD II, cGVHD moderate			no	no	no	pre 1	-13
FHP6_12	12	92	GVHD	FHP6	acute GVHD slow responsive becoming chronic	acute and chronic GVHD	aGVHD II, cGVHD moderate			no	no	no	pre 1	-6
FHP6_13	13	99	GVHD	FHP6	acute GVHD slow responsive becoming chronic	acute and chronic GVHD	aGVHD II, cGVHD moderate	acute late skin I		yes	yes	active	yes 1	1
FHP6_14	14	113	GVHD	FHP6	acute GVHD slow responsive becoming chronic	acute and chronic GVHD	aGVHD II, cGVHD moderate	acute late skin I		yes	yes	active	yes 1	15
FHP6_15	15	127	GVHD	FHP6	acute GVHD slow responsive becoming chronic	acute and chronic GVHD	aGVHD II, cGVHD moderate	acute late skin I		yes	yes	active	yes 1	29
FHP6_16	16	141	GVHD	FHP6	acute GVHD slow responsive becoming chronic	acute and chronic GVHD	aGVHD II, cGVHD moderate	acute late liver I		yes	yes	active	yes 1	43
FHP6_17	17	154	GVHD	FHP6	acute GVHD slow responsive becoming chronic	acute and chronic GVHD	aGVHD II, cGVHD moderate		chronic moderate oral, eyes, liver	yes	yes	active	yes 1	56
FHP6_18	18	169	GVHD	FHP6	acute GVHD slow responsive becoming chronic	acute and chronic GVHD	aGVHD II, cGVHD moderate		chronic moderate oral, eyes	yes	yes	active	yes 1	71
FHP6_19	19	181	GVHD	FHP6	acute GVHD slow responsive becoming chronic	acute and chronic GVHD	aGVHD II, cGVHD moderate		chronic moderate oral, eyes	yes	yes	active	yes 1	83
FHP6_20	20	197	GVHD	FHP6	acute GVHD slow responsive becoming chronic	acute and chronic GVHD	aGVHD II, cGVHD moderate		chronic moderate oral, eyes	yes	yes	active	yes 1	99
FHP6_21	21	211	GVHD	FHP6	acute GVHD slow responsive becoming chronic	acute and chronic GVHD	aGVHD II, cGVHD moderate		chronic moderate oral, eyes	yes	yes	active	yes 1	113
FHP6_22	22	225	GVHD	FHP6	acute GVHD slow responsive becoming chronic	acute and chronic GVHD	aGVHD II, cGVHD moderate		chronic moderate oral, eyes	yes	yes	active	yes 1	127
FHP6_23	23	229	GVHD	FHP6	acute GVHD slow responsive becoming chronic	acute and chronic GVHD	aGVHD II, cGVHD moderate		chronic moderate oral, eyes	yes	yes	active	yes 1	131
FHP6_24	24	253	GVHD	FHP6	acute GVHD slow responsive becoming chronic	acute and chronic GVHD	aGVHD II, cGVHD moderate		chronic moderate oral, eyes	yes	yes	active	yes 1	155
FHP6_25	25	269	GVHD	FHP6	acute GVHD slow responsive becoming chronic	acute and chronic GVHD	aGVHD II, cGVHD moderate		chronic moderate oral, eyes	yes	yes	active	yes 1	171
FHP6_26	26	281	GVHD	FHP6	acute GVHD slow responsive becoming chronic	acute and chronic GVHD	aGVHD II, cGVHD moderate		chronic moderate oral, eyes, questionable lung GVHD (GVHD vs COPD), liver, probable mild skin	yes	yes	active	yes 1	183
Keys:
Time coinciding with event "infection"
Time conciding with event "relapse"

## Sheet: curated pre-tx data
ID	ABHD5	ACOT4	ACTN4	ACTR10	ADCY7	ALDH2	ALKBH2	ALPK1	AMER1	ANAPC4	ANKRD57	AP1M1	AP3M2	ASRGL1	BAGE3	BTNL9	C11ORF31	C11ORF48	C12ORF10	C14ORF119	C18ORF19	C18ORF32	C19ORF53	C19ORF56	C1ORF144	C1ORF35	C5ORF22	C5ORF32	C5ORF62	CAP1	CASC1	CCDC12	CCDC16	CCDC89	CCNK	CCR1	CD1C	CD38	CD6	CD93	CD96	CDC34	CDC42EP2	CDR2	CEACAM6	CEACAM8	CEBPA	CEP350	CHPT1
BZDo1_01	0.2168	0.00204528	0.354813	0.129524	0.0261008	0.037595	0.0127356	0.0542109	0.00093789	0.0543568	0.000126915	0.0759144	0.0196944	0.0187778	0.16594	0.000109712	0.0266743	0.00465219	0.024809	0.103235	0.0215716	0.358216	0.143848	0.131643	0.109378	0.00063996	0.0493515	0.110014	0.0109521	1.36118	4.75376e-05	0.064767	0.0800144	0.00129282	0.22249	0.0540952	0.0532805	0.00746803	0.033285	0.105635	0.181265	0.34782	0.00517204	0.0501846	0.00544299	0.00277167	0.00321682	0.200432	0.661448
BZDo1_02	0.121339	0.00188145	0.297584	0.0767306	0.0246645	0.0414246	0.0113833	0.0385439	0.00111572	0.0318956	0.000198717	0.0685579	0.0168282	0.015009	0.0847671	4.07817e-05	0.0210609	0.00237069	0.0216732	0.0788588	0.0135261	0.170113	0.108967	0.111652	0.0996278	0.000609779	0.0341579	0.0547731	0.00957233	1.04763	4.24883e-05	0.0625781	0.0632072	0.000239291	0.110996	0.0521317	0.0405906	0.00606762	0.0310333	0.0737819	0.126823	0.240069	0.00220652	0.0456375	-0.00283712	-0.00667009	0.00285563	0.119427	0.301416
BZDo2_01	0.169364	0.0059476	0.27055	0.0157998	0.0164648	-0.00459816	-0.0028463	0.0383775	0.000238859	0.0292137	5.38419e-05	0.0470055	0.00534486	0.00181389	0.107858	4.07817e-05	0.000980365	-0.000984125	0.0107209	0.00221217	0.0156214	0.126971	0.101791	0.0994909	0.0901064	0.000533432	0.00431032	0.0619483	0.00282164	0.153211	2.8429e-05	0.045914	0.118883	-0.000598321	0.203867	0.00396905	0.0290724	-0.00785408	0.017414	-0.00062165	0.190817	0.261161	-0.000253204	-0.00885726	-0.00727589	-0.00113063	0.00219208	0.0175406	0.599612
BZDo3_01	0.200554	0.00498576	0.362204	0.0997895	0.0264176	0.0685097	0.00862038	0.0847153	0.00260387	0.0464828	2.75659e-06	0.114817	0.0226159	0.0113061	0.132367	0.000333501	0.0325992	0.00297381	0.0382156	0.123297	0.0136224	0.319868	0.188615	0.197635	0.147575	0.000735221	0.047239	0.121112	0.00810326	0.94067	1.25482e-05	0.110756	0.075017	-0.00109427	0.229489	0.0880601	0.0408811	0.0109165	0.0512683	0.121859	0.238295	0.829986	0.00273839	0.0903446	0.0146908	0.0165865	0.000464713	0.158118	0.692809
FHDo1_01	0.597544	0.0229957	1.49231	0.349175	0.286224	0.374217	0.0320053	0.101928	0.0812662	0.151714	0.00206007	0.248816	0.0704745	0.0653464	0.408638	0.00102911	0.0508082	0.0143331	0.119264	0.228324	0.0647933	0.928509	0.364448	0.417992	0.639543	0.0114076	0.132538	0.30671	0.0833408	3.18304	-0.000159498	0.211023	0.130282	0.00199497	0.503548	0.227186	0.121286	0.146326	0.164823	0.37104	0.324175	1.37929	0.00305449	0.25723	0.0277849	0.0299946	0.0218748	0.572826	1.14209
FHDo3_01	0.23287	0.00127718	0.654417	0.161914	0.0826507	0.0743315	0.00483647	0.197772	0.000915141	0.0240965	0.000267519	0.112122	0.0150177	0.0457733	0.11759	0.000154381	0.0230764	0.00375218	0.0404202	0.15815	0.0109742	0.222482	0.141738	0.215881	0.208261	0.00114981	0.0212538	0.85284	0.00789832	2.50343	0.000647516	0.152992	0.0784591	0.000449655	0.107887	0.252119	0.00717735	0.0140446	0.0329739	0.163858	0.0879729	0.330006	0.00324279	0.0450589	0.0432666	0.0247262	0.0107648	0.174775	0.180485
FHDo4_01	0.142131	0.00567358	0.51412	0.0797832	0.0751958	0.0654295	0.00588421	0.0303925	0.00538813	0.0295896	-0.000158676	0.0983922	0.0181989	0.0205048	0.100592	9.29187e-05	0.0157032	0.00454394	0.0504897	0.0993728	0.015429	0.200233	0.126502	0.141284	0.188493	-0.00119301	0.0275499	0.0522905	0.00951371	0.992851	-0.000159498	0.0831885	0.0616091	0.00125223	0.0931176	0.0683644	0.0266295	0.013996	0.0451787	0.0542574	0.14137	0.603155	0.000883491	0.0447595	0.0103847	0.0052632	0.00339344	0.173722	0.329682
FHP1_01	0.140007385058944	0.00150376992587937	0.299162742773653	0.0996237257165962	0.0396125298661775	0.0511910567577353	0.00279415440652193	0.0235382057929001	0.00126522412287409	0.0473743889562067	-0.000245706601660373	0.0834591048975204	0.0143737710568222	0.0215707111679255	0.0909355394534857	4600000000	0.0222997333359053	0.00238122114105677	0.0394536565326823	0.0714307819647861	0.0137818076154038	0.269402723133936	0.128943895964338	0.140111887606875	0.131036447829396	-0.00117124660726813	0.0649361726071776	0.117582956996594	0.00248334028608601	0.628138091617408	-0.000159497955934483	0.0778305991228377	0.040010143849059	0.00126761279409539	0.143463050551197	0.137492630206282	0.0222157654671636	0.0276200096233655	0.0298132555889112	0.062304674867095	0.161801342593755	0.668207318683345	0.000550605086056829	0.0457483513912452	0.0191066330638587	0.0200537036528122	0.0025470204505831	0.165335230175641	0.876660713119285
FHP14_01	0.176554299976422	0.00150645702164241	0.306804967768384	0.111470334053566	0.0307461363809668	0.0427483639011287	0.00371227224835485	0.0199846225123589	0.00362504530073925	0.0408683171055973	-0.000245706601660373	0.0587775780489986	0.0222202357979314	0.0127940887177544	0.106434119548624	0.000129923889495276	0.00843327421392477	0.00267231695161994	0.0374954124863841	0.215906257760408	0.0095301293732492	0.173597327997725	0.152187469286624	0.214355058121681	0.198479061726186	-0.00110911831039779	0.0417415940036005	0.0556051297410646	0.0151090463147507	0.521400315727501	0.000201425831400571	0.0542826221905981	0.054862792791096	0.000656387394720674	0.196941207137389	0.00786730206400621	0.00739903884150549	0.0147650121812666	0.0221090416479035	0.0122158719783285	0.104803653671978	0.658940829698467	0.00103169118414547	0.0885822417372178	0.187186077669032	0.113879060163962	0.00309292820278472	0.128098782149344	0.861391066664557
FHP13_01	0.0772391389535024	0.000647444689959782	0.712965116349079	0.0701722740497825	0.0899976318991695	0.0566608153573576	0.000755200104386946	0.0225970232747862	0.044165781194696	0.0224406480518299	0.00986951223215481	0.206630322865939	0.0172693846548126	-0.00532137273646853	0.0981055331311857	434000000	0.00280128803647003	0.00104351517317688	0.0497338090051072	0.128431129878614	0.0106803738039536	0.206717070272651	0.155224467306023	0.212166944197231	0.222555150743772	0.0281043094290912	0.0169828408868229	-0.0121731109008567	0.0268416444350025	162902749396243	-0.000159497955934483	0.129594408673828	0.0667440581860983	0.00547482381151364	0.132075463491207	0.216770879676939	0.0203932986067741	0.193355731510216	0.121245455517235	0.205742088129181	0.275610478915272	0.102534011767602	0.0092424366329783	0.0260275889796972	0.0074724833057658	0.00607758115774167	0.00234781127879316	0.165409340301264	0.0435497207878337
FHP6_01	0.253988473606227	0.0018540641436305	0.719674997421419	0.162434586395922	0.1128888516242	0.137813552337268	0.00431888416858078	0.048858613879452	0.00452877066856552	0.0744229658614364	-0.000245706601660373	0.20211845497569	0.0228557843142076	0.0413129302968176	0.181518828925955	434000000	0.0229927248296703	0.0031295468154689	0.043862138419504	0.145146649924108	0.018779789655942	0.371180782444987	0.173962746017772	0.247495748286514	0.215483232796319	0.00132568841089407	0.0851613387445345	0.196153961903362	0.00601155511097846	177081058855201	0.000802280246625093	0.15340476599627	0.0906069327095652	0.000720888454591028	0.247010428404856	0.134563958681791	0.0361246344625943	0.0373173541669823	0.0262106557734246	0.22903960164654	0.164282612362774	0.464307019153552	0.000792305559965388	0.0562304008060766	0.0133913598628496	0.014359304366531	0.00874633954486955	0.232231614061217	0.53749900167668
FHP21_01	0.21430074368661	0.00148161319479292	0.401800792086278	0.143617536793405	0.0504021490774659	0.168053161452484	0.00676755196061953	0.0437522057531875	0.0014091021957832	0.0589388098077222	6980000000	0.135374571750299	0.0207940116488246	0.0513885643565626	0.110571369818412	434000000	0.0276540399030931	0.00286532332467408	0.0374660957230659	0.104490344816852	0.0160830775917651	0.256958901022247	0.135545507279529	0.146584607657209	0.172158106600843	-0.00101390367245475	0.0603211083616432	0.0573505770592706	0.0227665319656712	12443391261377	-4500000000	0.0826732006063975	0.0512683116419486	0.0007290073921389	0.158359485677875	0.00263935698476045	0.0677248058195344	0.0273838862453408	0.0187493405784829	-0.000128734955097784	0.0923338611984441	0.280575155397947	0.000222292534588181	0.0445062931619874	0.11873893563284	0.153988702078677	0.00214283472306559	0.210727233353615	0.184613699427714
FHP9_01	0.357760791175494	0.000647444689959782	0.51861501183482	0.124489418990343	0.103873801487732	0.115883071445935	0.00987169624464803	0.0520412161051073	0.016652756373561	0.0649006086759694	-0.000245706601660373	0.106795274314054	0.0272550426431817	0.031157510307933	0.208560688619375	0.000101311860449778	0.00955319467621447	0.00443134413796463	0.0521892291592102	0.0948293214570915	0.0168764983443085	0.294115382966081	0.0876606353602043	0.13030781700023	0.205210725738295	0.00289033733416404	0.0523404490314006	0.0577180306404591	0.0127722628814579	143923908264636	-0.000159497955934483	0.0900189195125622	0.0593782051661228	0.00102335028681045	0.219044076190847	0.171550680270881	0.0131821011073424	0.0204829266358554	0.0200859743517006	0.248521894177275	0.118909406559442	13241919033869	0.00131607958428029	0.052487024618672	0.00598917190843735	0.00167561570421937	0.00768510753598141	0.24105502412158	108915829452853
FHP20_01	0.0478046018754656	0.00115655872661803	0.247930458177157	0.140248684766669	0.027261768283094	0.00975249275757155	0.00559436949889444	0.0160757785364444	0.000519329967148408	0.0217690391698814	-907000000	0.0399313129969335	0.0156979790703725	0.0160310763820231	0.0560580243314909	0.000207972624696711	0.0175498547259596	0.00389503495624019	0.0534217889285359	0.0868207513363442	0.0142624158040047	0.101649315701942	0.250820938740946	0.228785261105397	0.159500410092244	0.000248789879688995	0.0621842767029805	0.286184743386234	0.0168080863326491	0.551774318655651	-0.000159497955934483	0.0818832345989196	0.0583506229111592	0.000701014635363646	0.113501656830305	0.00854016178310081	0.015151203618796	0.0147396423436155	0.039956125263358	0.0250976844764045	0.149318293164119	260329836707659	0.000537789126970824	0.0721884379972253	0.00995583609385011	0.0133306650224479	0.0005631394997798	0.138539284463172	172080560356053
FHP16_01	0.2259909207651	0.000647444689959782	0.817505990852407	0.172258649335938	0.104682195630948	0.105434675416212	0.00447186712436039	0.132361097320309	0.00677442645804443	0.0671211322396306	0.00184122834012727	0.176032481990344	0.0213659358765956	0.0216788546267202	0.172566219886505	434000000	0.0110081265962965	0.00526570382649452	0.0671089607127186	0.131382663713486	0.0164030025120331	0.312481017801179	0.137074928615003	0.208267308542563	0.282231372476915	0.00116501858191396	0.13080089355519	0.216671816947097	0.0134088036569366	175279626749474	-0.000159497955934483	0.110367889607483	0.0620871238038833	0.00172382020955697	0.28020623637597	0.124058554490973	0.0412402697041176	0.0442481839672634	0.0347749580492606	0.0974061676243909	0.22467308591654	0.786252413187454	0.00219862393583164	0.0623240235383697	0.0133306993500299	0.00355090512097415	0.013047391826619	0.242437579271944	126518560350401
FHP11_01	0.115654091147729	0.0141617059653064	0.757313824636246	0.206978653121965	0.12815177818266	0.0815134326895162	0.0235810937973145	0.0200065202720957	0.00525830033614407	0.150770426643762	-0.000245706601660373	0.353421196050451	0.121827755862231	0.0394961080330827	0.226831805535715	434000000	0.0570318921378556	0.020338594121668	0.0845813939359732	0.166998681592386	0.0415279906866778	0.391732529971078	0.318978730761217	0.255107776549122	0.384526034775635	0.000101335178686103	0.0744788001382245	0.0678376045434815	0.0209450025735651	152625030568381	0.00025829675530385	0.194676937054523	0.0849401800044431	0.00252682615067637	0.350661751950613	0.0292633261019715	0.0133234734556899	0.0329572194406678	0.202291426573256	0.0770602211214112	0.715383821080539	0.255849133710416	0.00109282612596429	0.176522279340145	0.0427839707568047	0.021481526148475	0.00354063743776926	0.351120588219556	0.216128693220457
FHP3_01	0.170492569262128	0.00184201415293519	0.339712694065584	0.169199056279528	0.0926298594179779	0.112553244407685	0.00530388482418068	0.0330790287037247	-0.000470110917981223	0.0415702086570376	-0.000245706601660373	0.091605063272306	0.00961940262937199	0.014660496600528	0.0806155151739744	434000000	0.011999750710128	0.00910145505392886	0.0657077748592367	0.103935341825293	0.0109996004967787	0.245338689921496	0.125421272741378	0.220477455697408	0.158838347401159	0.00298420487891092	0.0842205342471468	0.695944672398458	0.00596616810436119	104816674712722	-0.000159497955934483	0.0822032022212826	0.0795567934192484	0.000497114922659642	0.177125696222585	0.10810551242076	0.0416221458592735	0.015027582967956	0.0201860040930842	0.110778066299707	0.0719401265846909	0.988070814134688	0.00219896653737303	0.0357046707664409	0.00586995958875137	0.00439194600383763	0.0072903967041285	0.175171212293518	103931381748323
FHP22_01	0.350699692048397	0.000647444689959782	119074480650026	0.25011623204508	0.166551496635528	0.169221331042746	0.027936253086574	0.179970943766627	0.0562235831426943	0.0721697422449319	-0.000245706601660373	0.230213330893515	0.0166708306919227	0.0609645059329643	0.404524921710739	434000000	0.0172513581226668	0.0188327313805104	0.0380344823388534	0.108944654288729	0.0522439779238292	0.256703422254375	0.129945195764055	0.0808404593727521	0.177549936152177	0.00304883225148718	0.0294890760042866	0.0174756613304098	0.0326407087502888	226062720536608	0.00597815100840759	0.0615215887926725	0.21574977246547	0.0418555364200018	0.204540020887534	0.241605705983495	0.0202449983394887	0.0722208028347653	0.0472101576980639	0.388723144655158	0.375146452335679	0.24952386675945	4980000000	0.0635580785897215	0.00867754082533956	-0.00165468033447762	-0.00134099128593626	0.362850186873988	0.734211481868515
FHP2_01	0.265878620789308	0.000901599730317288	0.494611883595806	0.140233282746621	0.0657900097002992	0.105295040933151	0.00404082877481252	0.0662694584217814	0.00670176674742512	0.0446098691282186	0.00143861266033516	0.110595554048998	0.0148618391774949	0.018812368082658	0.147959277665777	434000000	0.0256596130850368	0.00479999418524641	0.0572899114023479	0.127655956587835	0.0156918755069274	0.407187892209597	0.140219621717614	0.241130747261545	0.176520372535458	-0.000108402579667142	0.0952330812215772	0.247330824846489	0.0217380059718413	120450904092355	0.000927897070720803	0.0886716823602577	0.0422648075663984	0.000858243073749168	0.257501691066518	0.098964958756076	0.0242363691341803	0.0186715572766689	0.0335120652912952	0.164568274625563	0.110133427524979	168074112015818	0.00528940619753291	0.0614347058728131	0.095233506754439	0.132902020511356	0.00803188976502813	0.222898301846443	186079709098538
FHP15_01	0.0795117175182859	0.000647444689959782	0.322235755959802	-0.00850876241969271	0.0882032737051993	0.0292994230117654	0.0145709258220105	0.00571472358181789	0.0282960605449022	0.00935126903685906	-0.000245706601660373	0.0469186251449322	0.00815161621404232	0.0488226303554489	0.268313919718687	0.00192437889444012	0.00575107591359278	0.00104351517317688	0.0821827282574082	0.329253502991638	0.0220827419249957	-0.0272025048370442	0.173481276368694	0.283227704383319	0.235011024285681	0.0134560925563296	0.0554070251690158	0.0530581500064755	0.0206935806662654	0.660025686343685	-0.000159497955934483	0.276864508596521	0.167287047459209	0.000236888712446102	-0.0245108425809215	-0.0187754960366067	0.0328979504465254	0.0171623973119299	0.0549342195736452	0.0447416856681329	0.076705014618737	233408987054569	4980000000	0.0416853405712715	0.380401305980733	0.414254992480373	0.0280593821322099	0.0401307128571425	0.427154821306494
FHP18_01	0.0977470927161148	0.000647444689959782	0.592984531301874	0.0442077115460599	0.0762260329913163	0.0568196271823253	0.0178686585992082	0.0347591118173419	0.00511545806239314	0.00541134616354545	0.00144833068153495	0.0841219543930874	0.0360594868519249	0.0715412153971267	0.237319347555715	434000000	0.0209974996045748	0.00695045551697373	0.0344250913920155	0.188864265105053	0.0246303502364871	0.0505291157330932	0.166169345938988	0.185255283008893	0.122817700929462	0.00837649906738089	0.00394677594705422	0.0331262726257444	0.0314194120226393	110419275263739	-0.000159497955934483	0.261195375696181	0.151804148725559	0.000756760649127953	0.0091015738121569	0.0337002543772215	0.0200197051662882	0.0223212342170942	0.0729872908206253	0.0688833045777983	0.0826988143218311	0.470510896722502	0.003703727607968	0.0586733547777248	0.0126785696403213	0.0165953939086562	0.0357732912236682	0.110514841434914	0.252609162524627
FHP28_1	0.195124861844062	-7320000000	0.626804165683909	0.131575647837121	0.0748659986910002	0.122441675638694	0.00324504582158582	0.062033940535874	0.00471541047669662	0.0649174745855722	0.000455122034461842	0.121347701514566	0.0199195783592937	0.036188002806004	0.172642361110837	4080000000	0.0086886958182366	0.00296617211640165	0.053193442114717	0.101030117434393	0.0138264050345273	0.239527794353883	0.137744874220875	0.124150071444663	0.212394651943389	0.00292550774869831	0.0903512691813988	0.267505472558097	0.0148050434800022	114484887334324	0.000113858082900507	0.104673915874782	0.046684600718099	0.00227029320345563	0.158069052169006	0.127295823388768	0.0248732373685776	0.00495631555013197	0.0535259179105494	0.137648898982462	0.141397122228609	200632630829631	0.00121003788098994	0.0529479307021549	0.0399825201976075	0.0444605100551344	0.00629233927313695	0.22920153185708	143231867262606
FHP32_1	0.188416058514086	0.000241083513356635	0.5136615428484	0.0683389496941258	0.051446477315697	0.0604225382193162	0.0054170160043928	0.051914114301193	0.00740207642620021	0.0219386163291992	0.000252544364151914	0.0817769909199982	0.00965536260916148	0.0266774435735288	0.118977839339966	4080000000	0.00580603251393655	0.00214264090902684	0.0507665102617347	0.0885985034493671	0.00932967098807263	0.310965484879127	0.0919776259130671	0.16966062976083	0.19127137991169	0.00153854857176523	0.0411720440722661	0.104675235271327	0.0145139315434511	102586897769912	284000000	0.0558688228568713	0.0981294996385038	-0.000598321068439645	0.114884223058365	0.111425049211579	0.00985201233844706	0.00891768983237962	0.0103750994188384	0.124320815269341	0.0490904800607548	1058737427034	0.000325002997286657	0.00925978763723376	0.0676602185505926	0.0552951012208786	0.0060714843429024	0.164373460619365	0.764412180351201
FHP34_1	0.112084234087657	0.000203222470624971	0.377362625589616	0.0613852359662383	0.0348402027341215	0.0254848526877604	460000000	0.0368736396052649	0.00274034931557882	0.0160751124916686	0.000509644683055108	0.0568306195876867	0.0113518243397694	0.00574923774670173	0.0877090122700881	4080000000	0.00351368370651293	0.00109754491599244	0.0300404373650261	0.0488655985949015	0.00731731997051672	0.170881370587044	0.0714370584878795	0.106416363940922	0.131612104340661	0.00193944794156683	0.0360261606057531	0.12972671408453	0.0119849302715565	0.619869764605908	0.000707188208513234	0.0362754484734425	0.0893151390587044	0.000141810670284186	0.0877614054041274	0.0837317428407311	0.00679671922597368	0.00718988618443714	0.0179142867257284	0.0478812831570529	0.0561842062486272	0.751083124456514	0.000470593521725117	0.03626620911195	0.0125300233848976	0.0106743341362976	0.00573118650380305	0.106833328630605	0.699916911617316
FHP35_1	0.0801069650401952	0.00328405127409395	0.462189265029145	0.080977240429379	0.0864581786888322	0.207198663192637	0.0153762199682933	0.0204770520175399	0.00795985907958926	0.0497774481220407	0.00138426177222605	0.122676368088544	0.0151516167950556	0.0250647247430514	0.102220965226165	4080000000	0.0187730022740646	0.00328956171614523	0.0215586282048836	0.103132371667869	0.0134407281991286	0.212935802779377	0.128655688835711	0.190732906400601	0.168701135617572	0.00260071091357004	0.0555742291364	0.0603064941838738	0.00960916491880676	0.846289721842769	8550000000	0.105636756241701	0.0611059740892959	0.000205671454263235	0.130185872653337	0.0758562102148866	0.0616185464706423	0.0136009344937508	0.053711970984812	0.0281383164723436	0.0935659290299609	0.325736456214143	9090000000	0.0357045547312007	-0.00575418132213135	-0.00786714397768526	0.00787942400734488	0.256448578792171	0.284663059048586
FHP37_1	0.129203270034505	0.000697895001503315	0.420361949778193	0.0690646146529152	0.0336684038673834	0.0559691378633914	0.00396977373597159	0.0388909862232761	0.00356342914193437	0.0242633286749644	0.0010031061303066	0.0834999858425687	0.0134895291748398	0.0330772423346758	0.0772847478414784	0.000602878908245296	0.010035765701584	0.00213696771332505	0.0197287922690642	0.0916492502848799	0.00773772036610753	0.161024609446554	0.0950434229161762	0.144124250207326	0.134244494431821	0.00145394040133721	0.0308544641019471	0.1498955409481	0.012914798126157	0.882690912328638	8810000000	0.0743083259321958	0.081438774225421	-0.000144575961961925	0.0937437798975498	0.0455719497510174	0.00787694331894075	0.00846935798036815	0.0141443019426367	0.0441244515578476	0.0507959653197944	0.34410002771786	0.000427574815015821	0.0156941847312614	0.282374562455464	0.245271613951402	0.006533765200838	0.100747469811555	0.369693418072913
FHP38_1	0.131040263670643	0.000207030382342551	0.450598900234233	0.0846543819962729	0.0683683963981557	0.159344459011885	0.000946153284348215	0.0353149541050766	0.0113251717524841	0.0368161582046283	0.000943721233678764	0.101755202112982	0.00715466730336007	0.0271432829868816	0.099682064373392	4080000000	0.00699721546645915	0.00388185751162862	0.0549879991886477	0.0879661179843748	0.00724247278906916	0.192896923199588	0.0846041041854436	0.151415297329513	0.16101044395216	0.00262362049254339	0.0574777779901538	0.106335347329949	0.0121372854194183	102491741484751	284000000	0.0855999984214058	0.0921858352883237	-0.000598321068439645	0.105114177470818	0.0785498418484325	0.0360325625585119	0.00901457486159972	0.00848574667160504	0.111959391613838	0.0499623141396899	0.416044302366603	2780000000	0.0234847189289471	0.0114704798163455	0.0027314186775354	0.00917192518616941	0.149144735531419	0.285110172105932
FHP41_1	0.152773994518622	0.00345660998164748	0.613061266255248	0.139697061365415	0.140787989859332	0.0184574695068361	0.0167093090174135	0.0480025720291759	0.0496686078658803	0.054819442338811	0.00346691572000787	0.154495544301845	0.0539199950053756	0.00742221882415046	0.418149028181108	0.00348319783241447	0.010651320786829	0.00256708625756833	0.0702580335343258	0.115145003796954	0.0142376561342361	0.314677043265415	0.175087695188246	0.284878503240208	0.404948868288119	0.010383428477548	0.104204001621427	0.108508529427921	0.0459942981638056	181856792642697	0.00190405454355557	0.0973884675401643	0.090159803629303	0.0105199764579274	0.256921593103744	0.108763043598394	0.128941440003709	0.0993631379794491	0.134486353265115	0.122505071982095	0.663629822255862	0.580781816388117	0.00237123371804773	0.195253176569613	0.0119260389105028	-0.00220151169977452	0.00951584262013508	0.367201170159442	0.447643260997754
FHP42_1	0.195660355705441	0.00115896353351245	0.502328480157513	0.104022659965768	0.0688366390104157	0.0738575824811806	0.0074097318789282	0.0637810058821874	0.00400314905407764	0.0361228139194228	0.000403007090944776	0.103671788385064	0.0199033225273105	0.0226089741741694	0.130639906772152	470000000	0.0105698841764226	0.00349128900571163	0.0668972132683675	0.0773955145395977	0.0140196700984201	0.257431687559848	0.147275770695706	0.207235525898435	0.209409574061664	0.00143585940463997	0.0910440671578625	0.213805858019474	0.0125042483575089	103923718300011	0.000675937827407108	0.0962864477218293	0.0608593617522166	0.000903542736323924	0.134818479560747	0.0980403160959664	0.0171630163772946	0.0216929847077678	0.0391489846651365	0.112670971242895	0.124411494730818	149220335642917	0.00051292439344423	0.0738164151874029	0.00934527240458227	0.00251456364995288	0.00666809576739727	0.246073999182532	128506964054838
FHP44_1	0.133487942905813	0.00102933207817734	0.478381143164564	0.148694565050355	0.0721614446061657	0.0698434391565029	0.00399870189166666	0.0365907535475894	0.00336167556166522	0.0372168865517792	0.000421027565609753	0.106952495100465	0.024301167977139	0.0215997878078607	0.113853510064987	5210000000	0.0104531489458873	0.00371131755208642	0.108208064219967	0.10329899614417	0.0139566733391724	0.20734543379367	0.200743191531285	0.369336478477206	0.249783030145746	0.00162197082458074	0.13202951091225	0.542330992258496	0.00997958578041262	0.744335552081401	284000000	0.100131812403769	0.0450846045804102	0.00291884630078704	0.156265377656789	0.0618121192146123	0.0298795066852759	0.0187033369666428	0.0378516344703307	0.0783356138375904	0.137648262591992	235176943861589	0.000320571379597472	0.0888440582733347	-0.00386277157335468	-0.00750022830466937	0.00584612694529151	0.182170333195904	175680401968392
FHP46_1	0.316681827863623	0.00041468145381632	0.837994646454651	0.131327941684752	0.101229036136263	0.26774411576701	0.00580010742535998	0.0913543042382033	0.0105441097994198	0.0517304078210066	0.00155043457833907	0.173797795999417	0.0187057675296856	0.0379826083008556	0.178902097256179	0.000287663369513006	0.0128135658957037	0.00298376262346507	0.0650806877380391	0.149390471327915	0.0192589200655864	0.34718970659591	0.0988306201988651	0.177142327267912	0.253497522469391	0.0018113833554817	0.104852113773991	0.235778773321668	0.0236378559969525	187229664442124	284000000	0.13407611031739	0.0854247838902014	-0.000598321068439645	0.193609579688369	0.176167963320796	0.119713308710535	0.0245634641707742	0.0192541918522982	0.150062106164207	0.0960123078078053	137465918231309	0.000155281781307072	0.0684078995042616	0.0457957483438615	0.0302142925958118	0.0159258420385347	0.192825891515258	157859655001896
FHP47_1	0.448279526732418	0.0027373865090257	171726113516695	0.203486209010329	0.205889873502354	0.175383630474024	0.00920645199480856	0.142485700196949	0.0662673911347403	0.185334636382604	0.00130718519133068	0.27912154272117	0.0877227974848069	0.129057599064753	0.492680189982801	4080000000	0.00833767556523467	0.0262973741625374	0.0577690849647835	0.169908949980889	0.0115150175027491	0.395125736152243	0.193204950631137	0.195986020083178	0.399546630216153	0.0186679089351174	0.187935677805192	0.141542655417692	0.0297974798241221	256789010580751	284000000	0.30983751495929	0.114279777019062	0.0112027343715553	0.407141390338134	0.543645243662315	0.0935831499265938	0.077388526782356	0.071263384843432	0.456473306936232	0.432380306004374	113839493280801	0.00840626425276633	0.133103277766267	0.0429270234462062	-0.002937908348236	0.0164369935784401	0.526575359256052	311979533398917
FHP49_1	0.114334382752167	0.00475843986402362	0.260614340061158	0.172989231982949	0.0187273576527131	0.0525782107791126	0.0331643183611146	0.0239748485484173	0.0983739817039015	0.00791267495282954	5380000000	0.0945126562531586	0.00534485999504468	0.0371120376366117	0.0539628512040132	4080000000	0.00320241088528715	-0.000984124526381986	0.0791553260148824	0.109208031332837	0.000543603901522884	0.168699020980814	0.130736063929774	0.326428972351649	0.324949538710207	0.0228456685948821	0.112387754101703	0.669138494447588	0.0260764290775059	0.640266447764342	0.00372906143969257	0.0119565572536414	0.0735491439134641	-0.000598321068439645	0.154754798989406	0.0270046318848442	0.000274811123245025	0.0661592291409649	0.0161704531240763	0.0532812164740031	0.023654690259334	209919029642547	0.00317040604608152	0.14213451317793	0.0212642252837287	0.0111267804454648	0.00219208069869708	0.369772389214097	295439734891101
BZP1_01	0.218568501678353	0.00281658921234591	0.328414070798134	0.0678759523500941	0.019546133260297	0.0320126337372639	0.00535277321775578	0.0425980878816844	0.000492371658640475	0.0498040677749704	5380000000	0.067518616137546	0.0141864516190943	0.0359271463917812	0.0946996672005246	4080000000	0.0226741285766873	0.00394305143536532	0.0244184438178561	0.152583026956604	0.0197740125490123	0.210937613802336	0.140636657017511	0.192496705709499	0.108975903538115	0.00061902332147392	0.0387693851459321	0.253410499718762	0.0144543538273978	0.848056018526449	8340000000	0.0490635648127423	0.0847211509296035	-0.000233906134182819	0.211026525225339	0.020709914158118	0.0132280781749385	0.0256696992274935	0.011905954998574	0.0247043984221517	0.0798402107084801	0.372396634282524	0.000753994601350841	0.0517255294552859	0.521855465170972	0.656124864716654	0.00315219953849849	0.146635751355773	100974066130033
BZP2_01	0.202075141285063	0.00215887348051251	0.258397702753207	0.229182639387509	0.0194798272426583	0.0215762869771779	0.00795490770281945	0.0412956809847493	0.000602309067318989	0.062053407494372	7480000000	0.0466543988788025	0.020511778560121	0.0230269467161565	0.0789409624745978	4080000000	0.0365562675072174	0.00512315972795683	0.0382889695274147	0.164834456861743	0.0281403739088854	0.426808311434102	0.14696459287134	0.124699404928441	0.0844549398860837	0.000584561687435161	0.0506232011405389	0.305292837740495	0.00898999389285802	0.785071105753112	0.000181224233181827	0.0542716200698736	0.00294238553821466	0.000666255146135449	0.383046757555753	0.0330062846072347	0.0475868068404875	0.0310525164237215	0.0308865964721397	0.0322681901011771	0.212135056539019	0.428554203648937	0.00458163688286028	0.0543367584784701	0.0174702102434661	0.0351149931187403	0.00243615374588035	0.149056280837873	170356248205744
BZP3_01	0.0440850265004145	0.00157156764390398	0.23930100996848	0.0854685971994949	0.0169761277709513	0.0021811910831914	0.00600273912406604	0.0261843914260327	0.000711012788560297	0.0240641548163763	5380000000	0.0341697462105645	0.0122502653297987	0.0253613673381826	0.0785361753125585	4080000000	0.0480093551506548	0.00214201245268551	0.00554658732399387	0.0747610376187754	0.0278683751890373	0.0956990578983918	0.146945942770911	0.0889358539563657	0.0992642771336187	0.00067693077411254	0.0109755400607148	0.0166903843921766	0.00431545737905545	0.472061171778467	284000000	0.0387224852712908	0.156035371645801	7150000000	0.330942045704764	0.0110953928757405	0.12127488455959	0.00471339683616588	0.0102752362727046	0.00721479910462533	0.0738721386117726	0.111255655799472	-0.000239481020782464	0.0144209143357899	0.0088615450538743	0.0102900790660117	0.00251489690057571	0.0823895149750441	211810595045664
BZP4_01	0.665747131644307	0.000270437563213676	0.509306720566353	0.149415938786303	0.0217336811338234	0.00664423236791931	-0.00156562582820634	0.203948249691852	0.000350236697932921	0.0211122221797892	9000000000	0.0922900851719249	0.0108970082841999	0.00513045831120152	0.212799373240789	4080000000	0.00485700975607653	0.000105499933783764	0.00415564438243048	0.139722022412574	0.00592543649444024	0.381814746595992	0.108327846206934	0.156129900090484	0.0963301929773989	0.000679115597759176	0.0293716614461316	0.618511794514537	0.0396663604934101	315891200919074	0.00134592795469033	0.0272867803713367	0.0721857719496792	-0.000598321068439645	0.220277401052617	0.0644069740531769	0.00133207398631675	8650000000	0.00833144402370424	0.218324169225506	0.0435113915202567	0.180511886087601	0.00870567633448825	0.0507033283705499	-0.00129255483469945	-0.00517167611878966	0.00413158085645629	0.316445197631969	0.787221990295557
BZP5_01	0.169905129345472	0.00429515929462192	0.331658153484772	0.103032696314338	0.0305148832917047	0.063792140126973	0.0109743867410335	0.0550377706612611	0.00662803279926544	0.0649732646551319	4320000000	0.110798538797008	0.0303113934928629	0.0220783940775375	0.179806314310419	0.000264147783208743	0.0389654023496606	0.00553419876065685	0.045162384224812	0.120881169150038	0.0154115929639973	0.408925657167705	0.184571162457557	0.179667917317863	0.153891593040679	0.000770840621884039	0.0523974827162165	0.121464062075093	0.0113353935526782	111935478142311	-6020000000	0.129814483768213	0.0720667769061782	0.000629256955931698	0.294252675845334	0.138359264516718	0.0576959373537179	0.0061730344938999	0.0389766512660601	0.156048472416375	0.275395849497147	0.77202868027757	0.00335499753062869	0.0833205528752166	-0.00161104337517524	0.00295041158546991	0.000721109034871331	0.16314431506499	0.723793945868731
[truncated: 215 more columns]

## Sheet: curated post-tx data
ID	ABHD5	ACOT4	ACTN4	ACTR10	ADCY7	ALDH2	ALKBH2	ALPK1	AMER1	ANAPC4	ANKRD57	AP1M1	AP3M2	ASRGL1	BAGE3	BTNL9	C11ORF31	C11ORF48	C12ORF10	C14ORF119	C18ORF19	C18ORF32	C19ORF53	C19ORF56	C1ORF144	C1ORF35	C5ORF22	C5ORF32	C5ORF62	CAP1	CASC1	CCDC12	CCDC16	CCDC89	CCNK	CCR1	CD1C	CD38	CD6	CD93	CD96	CDC34	CDC42EP2	CDR2	CEACAM6	CEACAM8	CEBPA	CEP350	CHPT1
BZP1_02	0.544574	0.00105804	0.603506	0.340007	0.0254623	0.0512144	0.0032932	0.0889459	0.000515489	0.0955167	5.73456e-05	0.113525	0.0167185	0.0764122	0.144757	4.07817e-05	0.0471694	0.00612406	0.0425402	0.385042	0.0352709	0.677944	0.251841	0.315603	0.160246	0.000709537	0.0760292	0.980158	0.0145425	2.10325	8.57525e-05	0.117741	0.05957	-0.000360318	0.526041	0.0704137	0.0254307	0.0365673	0.00714307	0.179358	0.0726224	0.2402	0.00188734	0.0642005	0.859309	0.718186	0.00372913	0.232455	1.64571
BZP1_03	0.312756	0.000287543	0.399614	0.273018	0.0227076	0.0224357	0.0045357	0.0591529	0.000573324	0.0541665	5.38419e-05	0.0719464	0.0123552	0.0297804	0.1421	4.07817e-05	0.0221713	0.00298236	0.0342357	0.246485	0.02155	0.627675	0.135498	0.247649	0.094005	0.000660521	0.0602342	0.488522	0.0104111	2.00167	6.33459e-05	0.0621911	0.0662424	-0.00025772	0.48325	0.0257198	0.0235147	0.0291521	0.00549913	0.0886977	0.105957	0.513994	0.00253041	0.0347863	0.342311	0.624789	0.00328315	0.156819	2.14517
BZP1_05	0.256273	0.000355232	0.468617	0.0934529	0.0423787	0.0711399	0.00400407	0.0718775	0.000908857	0.0537251	0.000143079	0.123083	0.0147369	0.0231979	0.141261	4.07817e-05	0.0166192	0.00411352	0.0165456	0.116249	0.0123854	0.307264	0.100083	0.187309	0.127204	0.000638632	0.0288877	0.189822	0.0174823	1.77131	5.25606e-05	0.0793235	0.0852067	0.00151448	0.144413	0.0501835	0.00874371	0.0325644	0.0124736	0.201312	0.123679	0.07962	0.00243911	0.0228404	0.405564	0.550627	0.00413163	0.150676	0.249192
BZP1_06	0.154821	0.00260173	0.657153	0.108599	0.0913602	0.081504	0.00906774	0.0572634	0.00554877	0.0662015	0.000268629	0.190037	0.0351735	0.0352193	0.132358	4.07817e-05	0.0228224	0.00817222	0.0353178	0.127322	0.0240208	0.231433	0.145731	0.231584	0.255369	0.000867199	0.0424627	0.0904508	0.0238564	1.86895	2.8429e-05	0.140321	0.0769414	0.00669459	0.163878	0.0583773	0.00651835	0.12139	0.0944876	0.111074	0.341856	0.233697	0.000374283	0.0714744	0.280633	0.272411	0.00606439	0.169027	0.185359
BZP1_07	0.255966	0.000556469	0.479452	0.107574	0.0533498	0.0308134	0.0035958	0.0834423	0.000772495	0.0483811	0.000187515	0.12297	0.014483	0.0300731	0.170953	4.07817e-05	0.0292229	0.0066392	0.0365415	0.166986	0.0205551	0.231057	0.130887	0.182624	0.151665	0.000638961	0.0244453	0.700997	0.0162647	1.54094	6.35693e-05	0.0944025	0.105777	0.00253828	0.169448	0.102364	0.00605571	0.051398	0.0701567	0.208616	0.142171	0.261708	0.00754628	0.0254282	0.175338	0.202948	0.00411085	0.129016	0.347321
BZP1_08	0.331502	0.00103007	0.531042	0.231044	0.0307361	0.0176285	0.00783911	0.0922635	0.000899129	0.105315	0.000101283	0.109224	0.0253687	0.0439455	0.157498	4.07817e-05	0.0462101	0.0072191	0.0375849	0.226566	0.0330042	0.811128	0.205141	0.212869	0.131038	0.000587327	0.0639083	0.97165	0.0137065	2.22404	0.000233639	0.0983642	0.0907409	0.00327718	0.38982	0.0750939	0.0161232	0.087676	0.0975162	0.165201	0.366178	0.239631	0.00190884	0.0658759	0.312011	0.473748	0.00338802	0.204767	0.953187
BZP1_09	0.187595	0.0010479	0.385065	0.231814	0.0286491	0.0228888	0.00930055	0.0396026	0.00107861	0.0768268	6.49525e-05	0.0722758	0.0221336	0.0192021	0.130992	4.07817e-05	0.0244763	0.00667087	0.039224	0.20804	0.0265227	0.333884	0.18758	0.222643	0.133047	0.000617915	0.0687712	0.246267	0.011102	1.23932	0.000110248	0.0938541	0.0933301	0.00183235	0.314846	0.0229481	0.0189383	0.0408798	0.0882897	0.0740744	0.34769	0.483716	0.0018753	0.0642872	0.138321	0.186304	0.00287292	0.16334	0.864087
BZP1_10	0.601159	0.00137583	0.33603	0.0157998	0.0238057	0.0178815	0.00558737	0.1157	0.000763546	0.149218	5.38419e-05	0.0701058	0.0159139	0.0624057	0.200595	4.07817e-05	0.0519264	0.0056871	0.0652036	0.244294	0.067454	0.532965	0.303399	0.425239	0.133258	0.000684379	0.0763716	0.71888	0.0148612	2.44965	0.00012758	0.0716555	0.180091	0.000552732	0.647698	0.0379097	0.0371504	0.0505057	0.0384986	0.11664	0.256691	0.604183	0.00454418	0.0585039	0.375907	0.836576	0.00312737	0.0175406	2.91194
BZP1_11	0.275829	0.000703495	0.326683	0.358575	0.0171849	0.00128131	0.0020121	0.0431372	0.000438853	0.0424799	8.66702e-05	0.0412859	0.0129068	0.0113169	0.102574	4.07817e-05	0.0151422	0.00340795	0.0404009	0.196365	0.0151939	0.366473	0.157201	0.221614	0.0989003	0.000576189	0.0595017	0.521937	0.00836563	1.20482	2.8429e-05	0.0382809	0.0677443	0.00160343	0.446486	0.0111098	0.0084563	0.0119128	0.0356532	0.0725854	0.212063	0.797193	0.00202424	0.051295	0.0398432	0.0550073	0.00252709	0.171065	3.27031
BZP1_12	0.0182011	-0.000355453	0.120523	0.0157998	0.00812493	-0.00459816	-0.0028463	0.00831147	0.000238859	0.0106034	5.38419e-05	0.0258056	0.00958628	0.00181389	0.0189651	4.07817e-05	0.000980365	-0.000984125	-0.0129511	0.00221217	0.000543604	0.0025831	-0.00252477	-0.000578727	0.0224274	0.000533432	0.00431032	-0.00209053	0.00282164	0.153211	2.8429e-05	0.0136583	0.00294239	-0.000598321	0.00795942	0.00396905	0.000274811	-0.00785408	0.000987939	-0.00062165	-0.000347621	-0.0183547	-0.000253204	-0.00885726	-0.00727589	-0.0104456	0.00219208	0.0175406	0.0299269
BZP1_13	0.301034	0.0011497	0.408848	0.180359	0.0219067	0.00768651	0.00402651	0.0641061	0.000366206	0.0751005	5.38419e-05	0.061712	0.0177562	0.0169041	0.119036	5.71925e-05	0.0200776	0.0044476	0.0211823	0.14863	0.0211134	0.397857	0.157199	0.152563	0.0958833	0.000582424	0.0505558	0.225236	0.00832478	1.2231	2.8429e-05	0.0518882	0.0852466	0.00226513	0.327278	0.0234823	0.0181182	0.0383104	0.0636969	0.0933654	0.332778	0.566056	0.00182129	0.0477163	0.015648	0.0255177	0.00291735	0.217926	1.79376
BZP1_14	0.511347	0.000750149	0.457177	0.269903	0.0208613	0.0149323	0.00100483	0.131393	0.000338981	0.0788809	5.38419e-05	0.0757007	0.0140499	0.0163187	0.143417	4.07817e-05	0.0124695	0.00301361	0.0162792	0.165915	0.021744	0.665428	0.176653	0.147404	0.0832973	0.000669576	0.0604832	0.548671	0.0141693	2.8511	0.00021768	0.0434428	0.0654259	-0.000133949	0.502999	0.0235614	0.00991856	0.017407	0.0448517	0.165942	0.229645	0.793444	0.00175415	0.0511492	0.0789542	0.156985	0.00327236	0.260486	3.17043
BZP1_15	0.449444	0.00118234	0.457252	0.119165	0.0316424	0.0140311	0.00303233	0.128229	0.000560791	0.0639908	5.38419e-05	0.0825256	0.0135195	0.00957407	0.132087	4.07817e-05	0.00956537	0.00305883	0.0154631	0.139329	0.00908645	0.521897	0.0826633	0.101873	0.0979778	0.000606679	0.0389488	0.324221	0.0144243	1.83124	0.000127436	0.0535322	0.110155	-8.52417e-05	0.231796	0.0249559	0.00674732	0.0164683	0.03766	0.172764	0.169071	0.377695	0.0015186	0.0344122	0.0147303	0.0293899	0.00343224	0.211944	0.67277
BZP1_16	0.247222	0.00172284	0.445809	0.216724	0.0236093	0.00457722	0.00397753	0.0776187	0.000395674	0.0910346	5.38419e-05	0.0660152	0.0177275	0.0159478	0.120722	4.07817e-05	0.0232863	0.00523189	0.0196324	0.143162	0.0248426	0.595366	0.140726	0.111186	0.109623	0.000649715	0.0493284	0.243615	0.0110216	1.63612	0.00016604	0.0667928	0.0948164	0.00102354	0.346914	0.0470388	0.00838938	0.0538397	0.0741822	0.0945995	0.387996	0.459977	0.000939237	0.0395055	0.00825447	0.0457932	0.00295483	0.24724	1.971
BZP1_17	0.236925	0.00165209	0.433856	0.177186	0.0296277	0.016564	0.00849584	0.0796003	0.000828018	0.108386	5.38419e-05	0.0837642	0.0218445	0.0216132	0.153547	4.07817e-05	0.0305042	0.00649444	0.0193805	0.173572	0.0332526	0.560631	0.158385	0.144896	0.12807	0.000660099	0.0576376	0.213999	0.00978535	2.2474	0.000130163	0.0949049	0.135837	0.00237681	0.344597	0.0262995	0.0139979	0.0421004	0.105592	0.0985737	0.4548	0.235334	0.0021828	0.0648731	0.0110912	0.0549388	0.00313055	0.265052	0.796714
BZP1_18	0.0182011	0.00144423	0.120523	0.0157998	0.00812493	-0.00459816	-0.0028463	0.149592	0.000238859	0.177017	5.38419e-05	0.0158134	0.00534486	0.00181389	0.0189651	4.07817e-05	0.0412821	0.00642761	-0.0129511	0.00221217	0.000543604	0.0025831	-0.00252477	0.193511	0.0224274	0.000533432	0.00431032	-0.00209053	0.00282164	0.153211	2.8429e-05	0.038498	0.00294239	-0.000598321	0.00795942	0.00396905	0.000274811	-0.00785408	0.000987939	-0.00062165	0.168595	0.175451	-0.000253204	0.0831022	-0.00727589	-0.0104456	0.00219208	0.395315	0.0299269
BZP1_19	0.182762	0.000728117	0.393203	0.230476	0.018804	0.00410324	0.00282729	0.075217	0.000461321	0.0662184	0.000120244	0.0628903	0.0157431	0.0180157	0.110496	4.07817e-05	0.0339805	0.00450532	0.0112492	0.145799	0.0220203	0.628857	0.0999169	0.11327	0.0822636	0.000581277	0.0449653	0.17339	0.0110424	1.25199	4.72524e-05	0.0550651	0.00294239	0.00107667	0.294869	0.0122445	0.0154092	0.0103435	0.0438298	0.0617371	0.414182	0.3216	0.00256477	0.0288282	0.00638765	0.0616443	0.00307288	0.158579	1.49331
BZP1_20	0.180522	0.00283677	0.378517	0.237539	0.02234	0.0119456	0.00614451	0.065166	0.000458441	0.0838208	5.38419e-05	0.0724361	0.0250711	0.0218618	0.161147	4.07817e-05	0.0353654	0.00523233	0.0206389	0.160343	0.0369356	0.546002	0.144824	0.105179	0.100127	0.0005868	0.0487209	0.198431	0.00860647	1.05051	0.000143148	0.0830139	0.00294239	0.00100221	0.616031	0.0153612	0.0370358	0.0201581	0.0590739	0.0592072	0.378415	0.264949	0.00418845	0.0412288	0.00459618	0.0615364	0.00312259	0.238158	0.976443
BZP1_21	0.183416	0.00222393	0.487343	0.0846957	0.0348097	0.0324489	0.00671226	0.087723	0.00123889	0.0802093	-1.68533e-05	0.103474	0.0174593	0.0168495	0.186307	-2.93373e-05	0.0339707	0.00718412	0.0462033	0.143881	0.0148766	0.384314	0.174192	0.177433	0.13989	0.000575155	0.0447388	0.176331	0.00834462	1.20208	-7.53314e-05	0.137152	0.130128	0.00283754	0.302532	0.0469064	0.0191826	0.0200945	0.0665465	0.11169	0.350265	0.664012	0.00297993	0.0618029	0.00421269	0.0361206	0.000763272	0.177633	0.567015
BZP1_22	0.118548	0.00643437	0.501059	0.152549	0.0750363	0.0436041	0.00750565	0.0509804	0.00152657	0.0711568	0.000351304	0.148724	0.0205029	0.0128785	0.112987	-3.28207e-05	0.0228991	0.00555623	0.0342075	0.122432	0.0141104	0.284878	0.146662	0.196463	0.235284	0.00102236	0.0672319	0.147471	0.00618021	1.40732	-0.000283685	0.126979	0.039904	0.000924902	0.160645	0.0249256	0.01611	0.00957111	0.0720768	0.105034	0.232271	1.22402	0.000883468	0.0701845	0.00577803	0.0372762	0.0178431	0.2242	1.01271
BZP1_23	0.170319	0.00252391	0.603211	0.158101	0.0890144	0.0631562	0.00785359	0.0583974	0.00394994	0.0882988	-8.33059e-06	0.161901	0.018549	0.0182074	0.132744	0.00029179	0.02819	0.00439265	0.0513573	0.152119	0.0277579	0.47161	0.238817	0.251334	0.264693	0.000610297	0.0513803	0.082704	0.014432	1.47238	-0.000283685	0.158653	0.0417385	0.00480752	0.208283	0.0551203	0.0165914	0.040628	0.0704942	0.133403	0.268741	1.40258	0.00135139	0.0828695	0.0111294	0.0200467	0.00969448	0.215139	0.961599
BZP1_24	0.0966424	0.00281827	0.490806	0.120014	0.0583763	0.0465437	0.00672282	0.0319996	0.0023858	0.0696709	-2.28996e-05	0.114595	0.0171495	0.0147657	0.101745	-3.28207e-05	0.020624	0.0062529	0.0526947	0.11823	0.0242357	0.220993	0.175124	0.182187	0.231914	0.000696903	0.0533797	0.0922779	-0.00217121	1.04515	-0.000283685	0.128253	0.0426682	0.005893	0.186891	0.0348554	0.0136028	0.0341556	0.0904795	0.084276	0.32625	1.22645	0.000710244	0.0885068	0.00646305	0.0141307	0.00371794	0.17995	0.826268
BZP1_25	0.0508483	-0.00115329	0.603182	0.0660607	0.0824402	0.0670477	0.0119312	0.0457722	0.0157631	0.013108	0.000435614	0.101079	0.00953794	0.00789507	0.0629919	-3.28207e-05	0.00608591	-0.00034038	0.0471733	0.123495	0.0425785	0.0438542	0.141071	0.155088	0.254936	0.00566744	0.0508854	0.0781467	0.000753731	0.972241	-0.000283685	0.179213	0.0672876	0.00323482	0.110068	0.0330935	0.0235	0.024425	0.0692958	0.0650656	0.110229	0.983988	-1.8799e-05	0.0998183	-0.000719575	0.00559868	0.0103695	0.145628	0.58455
BZP1_26	0.186448	0.00294064	0.449579	0.154482	0.0642973	0.0494193	0.00579691	0.052544	0.0167136	0.0662074	0.000123132	0.121516	0.0140658	0.0146949	0.128988	-3.28207e-05	0.0178336	0.00815251	0.0443449	0.110135	0.0193048	0.243905	0.141857	0.201026	0.234137	0.000814789	0.077403	0.148306	0.000948156	0.906158	0.000386348	0.0918986	0.0439187	0.00151725	0.228447	0.0403202	0.0162631	0.0143659	0.0600248	0.118266	0.241468	1.92951	0.000851752	0.0910169	0.00277516	0.0141213	0.00573352	0.196161	1.2105
BZP1_27	0.0738546	0.0020811	0.324331	0.0593793	0.0651102	0.0335431	0.0110962	0.0231222	0.00287832	0.0317925	-2.23547e-06	0.0875175	0.0160377	0.0109476	0.105967	-3.28207e-05	0.0161514	0.00476368	0.0433635	0.114268	0.0188925	0.117654	0.144667	0.171403	0.169227	0.000400134	0.0326656	0.0753474	-0.00432421	0.589852	-0.000283685	0.12413	0.0673226	0.0135471	0.108205	0.0266457	0.0137515	0.0135672	0.0599712	0.0511809	0.293453	1.0345	0.000994051	0.100387	0.00555409	0.0121257	0.00359289	0.135245	0.522571
BZP2_02	0.230253	0.00175322	0.490021	0.295161	0.030448	0.0371985	0.00460975	0.115758	0.0006288	0.0910109	5.38419e-05	0.0857477	0.0182667	0.0598517	0.150064	4.07817e-05	0.0417793	0.00302179	0.0200699	0.162335	0.039799	0.804217	0.15335	0.231156	0.0963948	0.000672678	0.0516918	1.34103	0.0175524	1.60223	6.89825e-05	0.0629824	0.00294239	-6.523e-05	0.512427	0.117403	0.0992047	0.0434205	0.00382099	0.131545	0.128926	0.268655	0.00730812	0.0259015	0.0159978	0.0153243	0.00368622	0.201153	1.63332
BZP2_03	0.300845	0.00410649	0.393447	0.19231	0.0319298	0.0612471	0.00813472	0.043734	0.000945686	0.0775801	9.03025e-05	0.0725091	0.0207296	0.0398812	0.123073	4.07817e-05	0.0357125	0.00586752	0.0426935	0.140548	0.0362739	0.424144	0.152881	0.177267	0.104672	0.000707583	0.0685166	0.292888	0.0181662	0.999235	0.000121339	0.0720081	0.114368	0.00189377	0.323568	0.069539	0.0570022	0.100849	0.0166648	0.0852542	0.26852	0.557387	0.00505218	0.0463707	0.14983	0.244216	0.00340918	0.159573	1.22018
BZP2_04	0.239958	0.00460105	0.389234	0.130089	0.0304403	0.0345374	0.00928314	0.0436251	0.000877346	0.0657383	0.00011334	0.0666279	0.0199675	0.0285669	0.125336	4.07817e-05	0.0329181	0.00589408	0.0178212	0.117832	0.0251358	0.439111	0.135049	0.183752	0.108288	0.000611496	0.0492096	0.0919705	0.0143706	1.07407	5.73361e-05	0.0656056	0.0871778	0.00167571	0.246168	0.0635943	0.0275154	0.0735705	0.0247787	0.0831012	0.249936	0.193943	0.00357936	0.0422883	0.0205833	0.0508136	0.00305943	0.202621	0.948259
BZP2_05	0.194044	0.00357453	0.375486	0.171447	0.0288359	0.0339601	0.00931766	0.0441802	0.00136037	0.0597645	5.38419e-05	0.0855637	0.0214772	0.0368804	0.125942	4.92237e-05	0.0317776	0.00694934	0.0320585	0.133489	0.0243343	0.38218	0.12487	0.161716	0.113322	0.000615856	0.0575918	0.197563	0.0154539	0.970901	9.02256e-05	0.0651972	0.0917877	0.0016146	0.258365	0.0732872	0.0517717	0.0556824	0.0160536	0.0811444	0.271869	0.338503	0.00525037	0.0562676	0.0513749	0.120975	0.00270159	0.163512	1.29642
BZP2_06	0.199527	0.00381702	0.396971	0.131394	0.0339594	0.048244	0.0150594	0.0379671	0.00104189	0.0645023	6.60002e-05	0.0845849	0.0203755	0.0308712	0.124466	5.72096e-05	0.0374155	0.00610158	0.0322686	0.152268	0.0267949	0.300535	0.163972	0.179782	0.124956	0.000613975	0.0531605	0.115029	0.00908625	1.08994	9.11708e-05	0.099828	0.0946535	0.0017161	0.241072	0.0770697	0.0632929	0.0715666	0.021947	0.0880911	0.302045	0.214834	0.00435332	0.0378384	0.00752282	0.00864437	0.00295288	0.186624	0.463016
BZP2_07	0.0182011	-0.000355453	0.120523	0.0157998	0.00812493	-0.00459816	-0.0028463	0.00831147	0.000238859	0.00352083	5.38419e-05	0.0158134	0.00534486	0.00181389	0.0189651	4.07817e-05	0.000980365	-0.000984125	-0.0129511	0.00221217	0.000543604	0.0025831	-0.00252477	-0.000578727	0.0224274	0.000533432	0.00431032	-0.00209053	0.00282164	0.153211	2.8429e-05	0.0059342	0.118909	-0.000598321	0.00795942	0.00396905	0.000274811	-0.00785408	0.000987939	-0.00062165	-0.000347621	0.0205337	-0.000253204	-0.00885726	-0.00727589	-0.0104456	0.00219208	0.0175406	0.0299269
BZP2_08	0.266975	0.00466373	0.427197	0.139375	0.0453304	0.0855107	0.0143165	0.0632472	0.00086092	0.0771098	5.58954e-05	0.0989855	0.0252936	0.035939	0.205628	4.07817e-05	0.0371631	0.00654698	0.0413497	0.236262	0.030031	0.358142	0.182071	0.254108	0.142257	0.000641567	0.0545457	0.140399	0.0130875	1.56151	2.8429e-05	0.131959	0.0694738	0.00213121	0.293966	0.0969686	0.0648355	0.0802168	0.0254379	0.136441	0.35869	0.449912	0.00638158	0.0450025	0.00967583	0.0162373	0.00329135	0.308022	0.631441
BZP2_09	0.222583	0.00499894	0.401871	0.137649	0.033999	0.0520382	0.0184727	0.0657909	0.00103662	0.0706714	9.08602e-05	0.0884537	0.0223784	0.0289944	0.167847	4.07817e-05	0.0359628	0.00661241	0.0377017	0.144675	0.0309684	0.412274	0.19275	0.200562	0.135798	0.000632806	0.0544191	0.125554	0.0107977	1.3923	5.9353e-05	0.0925434	0.080587	0.00100399	0.279788	0.121696	0.0646996	0.210796	0.0250242	0.114312	0.193132	0.184851	0.00675711	0.0585142	0.00466633	0.00842048	0.00335554	0.183605	0.378064
BZP2_13	0.248791	0.00464033	0.518865	0.140448	0.0396003	0.0688313	0.0112068	0.0615993	0.000770133	0.0912368	0.000168625	0.108282	0.0313196	0.0241529	0.168716	4.07817e-05	0.036946	0.00805267	0.0391453	0.15768	0.0300337	0.365829	0.188184	0.261227	0.137165	0.000632147	0.0565807	0.140534	0.0119573	1.43751	0.000168232	0.100729	0.0932793	0.00123601	0.27515	0.0992187	0.0614385	0.131401	0.0563371	0.139141	0.334055	0.260391	0.00724445	0.0759553	0.000286854	8.24854e-05	0.00346062	0.261986	0.44328
BZP2_15	0.197782	0.0032031	0.400816	0.125076	0.0419339	0.04377	0.014413	0.0545817	0.00132662	0.0586976	9.85749e-05	0.0974151	0.0226028	0.0222097	0.166442	4.07817e-05	0.0338727	0.00672096	0.0419556	0.124344	0.0251237	0.164525	0.164647	0.171496	0.131417	0.000685956	0.0317814	0.0865236	0.0113069	1.20897	0.000102286	0.0835064	0.142374	0.00138808	0.197642	0.0765245	0.043143	0.0833295	0.0384272	0.105287	0.216586	0.261939	0.00473447	0.0521943	-0.00274065	-0.00402936	0.00371084	0.160073	0.340492
BZP2_16	0.144039	0.00752527	0.51908	0.115925	0.0998791	0.122401	0.0120256	0.0380328	0.00341378	0.0723621	0.000121844	0.155667	0.017918	0.0396119	0.155567	-3.28207e-05	0.0487662	0.00874505	0.0539261	0.133765	0.0326946	0.294294	0.184894	0.202025	0.235996	0.000779752	0.051514	0.0755105	0.0240879	1.21195	-0.000283685	0.153791	0.039703	-0.0018097	0.22886	0.109341	0.063303	0.103556	0.0443287	0.150457	0.199422	0.373538	0.00227799	0.103325	0.00896273	0.00659487	0.0108661	0.170419	0.210613
BZP2_17	0.128787	0.00440629	0.557347	0.119047	0.0707266	0.0794208	0.0111327	0.0415215	0.00847246	0.0689259	-4.44999e-05	0.173345	0.0219859	0.023058	0.139195	0.000327232	0.0478057	0.0087258	0.041259	0.105509	0.0198565	0.298946	0.177361	0.238429	0.204601	0.000616287	0.06668	0.102344	0.00335254	1.26031	-0.000283685	0.151242	0.0501033	0.00585063	0.228045	0.113407	0.0488626	0.073078	0.0338166	0.164852	0.201968	0.656134	0.00232319	0.0628373	0.000163928	0.0024033	0.0103463	0.209141	0.493008
BZP2_18	0.161621	0.00604196	0.592121	0.115589	0.0886503	0.0854555	0.011647	0.0466691	0.00596047	0.0917388	8.72291e-05	0.16989	0.0313534	0.0285739	0.173043	0.000820986	0.0422119	0.0092074	0.0430671	0.114222	0.0271268	0.34537	0.176717	0.208561	0.246537	0.00106787	0.0622983	0.100059	0.0049044	1.26317	-0.000283685	0.140026	0.0449269	0.00303417	0.23972	0.10532	0.0798256	0.063244	0.0420891	0.167612	0.26468	0.530105	0.0020727	0.0784615	0.00172494	0.00348559	0.0111935	0.220899	0.413099
BZP2_19	0.349775	0.00583988	0.679018	0.142112	0.0937396	0.111818	0.00823415	0.0796604	0.00872236	0.0859469	0.000188466	0.175579	0.0280123	0.0290763	0.240992	0.000215071	0.0319626	0.00968757	0.0543573	0.117458	0.0174208	0.522675	0.175332	0.211221	0.254156	0.000691483	0.062912	0.168892	0.023683	1.68954	-0.000283685	0.10674	0.0373854	0.00210699	0.256207	0.15718	0.0608035	0.047677	0.0365634	0.214181	0.244941	0.624685	0.00339602	0.067662	0.00188008	0.00509191	0.0132791	0.22997	0.47771
BZP2_20	0.0951293	0.0120028	0.555556	0.0922793	0.072234	0.102212	0.00989134	0.0299305	0.00563442	0.0606664	-1.07021e-05	0.175774	0.0153817	0.0280362	0.0807857	2.56429e-05	0.0337675	0.00638537	0.0449198	0.126943	0.0324979	0.170872	0.248273	0.222382	0.218629	0.000517067	0.0420877	0.0625271	0.014441	1.33373	0.00016157	0.178514	0.0323923	-0.000389326	0.201593	0.0691513	0.0692722	0.0519544	0.0514051	0.120021	0.189252	0.374513	0.00107767	0.0720789	0.00289756	0.009892	0.0161484	0.161363	0.255214
BZP2_21	0.0822616	0.00839251	0.465694	0.0861614	0.0738828	0.100606	0.0119784	0.0232642	0.0105678	0.0517761	-1.21421e-05	0.149362	0.0235084	0.0367585	0.118652	0.000277575	0.0179912	0.00705695	0.0383712	0.134583	0.0320071	0.243314	0.178488	0.1864	0.19668	0.000656713	0.0458184	0.0606125	0.0164565	0.993402	-0.000283685	0.147851	0.0404804	-0.00180779	0.18588	0.0758062	0.0820498	0.0335752	0.0469442	0.118049	0.19	0.372681	0.000342773	0.075601	-0.00236793	0.00800038	0.00836563	0.155513	0.239297
BZP2_22	0.0277253	0.00833137	0.242167	0.0345317	0.0430516	0.0671067	0.00967527	0.00782488	0.00372291	0.0276705	-2.86834e-05	0.0876079	0.0131687	0.0197666	0.0432242	0.000128744	0.021116	0.00383714	0.0169979	0.0845726	0.0131256	0.0891293	0.126427	0.142768	0.143355	0.000576762	0.0270716	0.0256424	-0.00513787	0.651339	-0.000283685	0.100111	0.0442682	0.00129425	0.08841	0.0503441	0.0600796	0.0292233	0.0331274	0.0640715	0.0973485	0.158239	6.6408e-05	0.0478647	-0.00338974	0.000120601	0.00675944	0.0789674	0.0786334
BZP2_23	0.124461	0.00786095	0.486091	0.0952295	0.0780595	0.0680461	0.0122513	0.0328668	0.00579055	0.0842384	-2.38448e-05	0.146628	0.0324	0.0298062	0.147697	8.20659e-05	0.0306088	0.0102593	0.0332588	0.102252	0.0215601	0.324765	0.13755	0.178667	0.197996	0.000397287	0.0476494	0.0652983	0.00967837	1.22058	-0.000283685	0.107035	0.0635014	-0.000541218	0.206503	0.0827258	0.0754282	0.0412146	0.0346119	0.136063	0.215767	0.377766	0.00169764	0.065541	-0.00311168	0.00487536	0.00880296	0.159558	0.267283
BZP2_24	0.106613	0.0041769	0.311159	0.0422298	0.054829	0.0517623	0.00757568	0.0245948	0.00409354	0.0518849	5.13645e-05	0.094395	0.013981	0.0173763	0.101262	-3.28207e-05	0.0208791	0.00637224	0.0155178	0.0761107	0.0124586	0.189606	0.0869143	0.106172	0.121189	0.000809585	0.0339328	0.0430888	0.00122282	0.77623	0.00107076	0.0728674	0.0955086	0.00189792	0.104637	0.0704511	0.0468981	0.0114818	0.0207588	0.0753495	0.136741	0.248394	0.00187541	0.0285798	-0.00269127	0.00206477	0.00456078	0.11223	0.158159
BZP3_02	0.321887	0.000400874	0.576815	0.256798	0.0591294	0.06836	0.00703637	0.132917	0.000608739	0.195479	6.7913e-05	0.152875	0.0171373	0.0847455	0.199725	5.0037e-05	0.0742355	0.00912125	0.0508001	0.250929	0.0412044	1.15519	0.206694	0.210402	0.171176	0.000629834	0.0683894	1.88538	0.0161295	2.14476	0.000175692	0.113034	0.00294239	0.000104415	0.398298	0.231974	0.104726	0.0407226	0.00490198	0.159313	0.0630493	0.138636	0.00361437	0.0179009	0.343494	0.248111	0.0054407	0.223631	0.357447
BZP3_03	0.180535	0.00196589	0.478637	0.222479	0.0423161	0.0556455	0.0064385	0.111694	0.000906169	0.076746	8.97806e-05	0.0844691	0.0204029	0.0560985	0.133741	4.07817e-05	0.0589397	0.00520794	0.046744	0.161536	0.0398014	0.51555	0.175229	0.259793	0.151854	0.00061148	0.0883158	0.288768	0.010271	2.13555	0.000182191	0.0836501	0.0783069	0.000460643	0.661951	0.180199	0.035429	0.208844	0.00921455	0.0533601	0.195572	0.448075	0.00171042	0.032632	0.283126	0.603929	0.00321978	0.198514	1.32003
BZP3_04	0.293402	0.00207946	0.5584	0.125988	0.084141	0.0290318	0.00306322	0.214807	0.000820511	0.0640953	5.38419e-05	0.0898793	0.0155304	0.0223241	0.220044	4.07817e-05	0.0296947	0.00228092	0.0120998	0.176492	0.0126075	0.460215	0.0892019	0.152242	0.184295	0.000691127	0.0492062	0.462686	0.0177786	2.46722	0.000754163	0.0771615	0.115972	0.000328559	0.325616	0.384833	0.0048535	0.0608566	0.00735558	0.102658	0.0639878	0.135208	0.00405883	0.0140599	0.0242488	0.0178358	0.00338598	0.22262	0.215245
BZP3_05	0.533209	0.000743418	0.678386	0.182268	0.0378717	0.0780423	0.00572094	0.11778	0.000790281	0.0687763	0.000180357	0.120158	0.014821	0.0472507	0.211359	4.07817e-05	0.036201	0.00360145	0.0317312	0.197016	0.0273785	0.581609	0.209064	0.253451	0.201006	0.00072257	0.036846	0.332686	0.0311783	2.57127	0.000219552	0.102239	0.0977581	0.00108412	0.477132	0.0842776	0.0216879	0.0455295	0.00643206	0.233613	0.0723231	0.762354	0.00308867	0.0427623	0.606864	0.649163	0.00388541	0.214739	1.40489
BZP3_06	0.550737	0.00122433	0.506857	0.222114	0.0361459	0.0601769	0.0149278	0.203035	0.000764019	0.0790419	5.38419e-05	0.10709	0.016135	0.0499037	0.236298	4.07817e-05	0.0470163	0.00412718	0.0420977	0.15557	0.0404342	0.463829	0.24328	0.233046	0.161106	0.000579366	0.0497913	0.318975	0.0139089	1.77511	0.000283041	0.100906	0.0982338	0.000635774	0.360977	0.0727402	0.0720321	0.0869307	0.0143055	0.168323	0.153467	0.610046	0.00400203	0.0419212	0.0584586	0.0941222	0.0037159	0.266318	0.897762
BZP3_07	0.627664	0.000339225	0.429967	0.0842201	0.02894	0.0421386	0.0037497	0.229729	-0.00224782	0.0265189	-4.50855e-05	0.063344	0.0020551	0.0098545	0.233152	-2.98054e-05	0.017768	0.00293776	0.0502121	0.102672	0.00697819	0.476027	0.118338	0.204221	0.117194	0.000274767	0.0486809	0.517269	0.0113639	1.45843	0.000202374	0.0590075	0.111956	-0.000714958	0.242982	0.0452935	0.0180423	0.023911	-0.000211506	0.107996	0.0587047	1.02673	0.00343492	0.0382271	0.0555157	0.097192	-0.000659673	0.171844	0.761041
BZP3_08	0.423984	-0.000152565	0.465964	0.0751535	0.0343719	0.0562396	0.00388399	0.195883	-0.00209189	0.0281485	-3.39753e-05	0.0837715	0.000427925	0.022112	0.22798	4.35934e-05	0.022526	0.00252623	0.0310815	0.0961292	0.00652342	0.496972	0.108343	0.182018	0.123702	0.000261144	0.0386154	0.408898	0.00958618	1.52956	0.000666713	0.0721205	0.0822633	-0.00170681	0.199708	0.0652397	0.0120312	0.0235958	-0.000899451	0.127312	0.0359997	0.733309	0.00365423	0.0314839	0.0102811	0.0270043	4.92385e-05	0.145592	0.500704
BZP3_09	0.337466	0.00105103	0.506813	0.114573	0.0479835	0.0734549	0.00409511	0.182053	0.000352165	0.0462712	4.52622e-06	0.11191	0.00707074	0.0246694	0.205331	-1.13787e-05	0.0411568	0.00327282	0.0498121	0.113346	0.00892862	0.481319	0.155619	0.237959	0.169086	0.000556283	0.0712059	0.495631	0.00888894	1.61556	0.000513178	0.092099	0.0606499	-0.000169848	0.255348	0.10582	0.0143114	0.0340984	0.0029849	0.146097	0.0781673	1.00431	0.00452741	0.0399284	0.0113946	0.0299639	0.00151926	0.168728	0.68668
BZP3_10	0.194732	0.000935483	0.390974	0.103374	0.0432528	0.0726974	0.00482874	0.131415	0.000735221	0.0460494	1.74524e-05	0.115201	0.00669279	0.0328944	0.168328	2.94192e-05	0.0380973	0.0051266	0.0611541	0.124887	0.0150392	0.389326	0.154513	0.238266	0.173833	0.000505356	0.0752782	0.440397	0.00343274	1.29964	-2.73317e-05	0.104043	0.0566171	0.000965633	0.241597	0.128539	0.0179978	0.0515099	0.00401168	0.122657	0.133085	1.04502	0.00298287	0.0461026	0.0152327	0.0365281	0.000929418	0.207083	0.73694
BZP3_11	0.11643	0.00103538	0.376077	0.0854881	0.0562754	0.0892916	0.00572702	0.0777391	0.00253492	0.0378434	-2.09287e-06	0.101199	0.00938351	0.0358786	0.145121	5.75865e-05	0.0357926	0.00437687	0.0613544	0.150913	0.016891	0.300242	0.16624	0.252429	0.201945	0.000439	0.0721667	0.383141	0.000828274	1.01685	-4.67759e-05	0.115608	0.0427799	0.00284154	0.202027	0.206655	0.0281618	0.040942	0.00569801	0.0917141	0.132161	1.05931	0.00323516	0.0541089	0.0352455	0.0681986	0.00158064	0.164747	0.769286
BZP3_12	0.247057	-0.00115329	0.791941	0.153776	0.144121	0.149332	0.00879576	0.0700013	0.00379451	0.100506	-5.11495e-05	0.2128	0.0304509	0.0708537	0.146028	0.00078275	0.0403844	0.00761933	0.0889375	0.162912	0.028789	0.382407	0.209727	0.284253	0.31396	0.00169271	0.0699665	0.264822	0.0114375	1.6059	-0.000283685	0.172183	0.0269899	0.000451689	0.257391	0.163273	0.019139	0.0937618	0.014577	0.203777	0.150758	1.11002	0.00252989	0.0464784	0.19537	0.188144	0.0157824	0.338285	0.857872
BZP3_13	0.402045	0.0026112	0.960182	0.239771	0.187654	0.110884	0.00382559	0.267996	0.00674875	0.100555	8.10595e-05	0.187673	0.00281723	0.0345184	0.262452	-3.28207e-05	0.0289325	0.00209942	0.0420815	0.217266	0.0146147	0.934433	0.13078	0.251725	0.252285	0.000614484	0.0779734	1.63426	0.0463069	3.35707	0.000261911	0.126771	0.0314844	0.00656324	0.437159	0.51913	0.0046215	0.0717017	0.00276618	0.34547	0.0375812	0.771959	0.00356411	0.0155975	0.0994021	0.0776639	0.0169092	0.281899	0.536808
BZP3_14	0.485939	0.00146969	0.943414	0.19837	0.161964	0.108692	0.0136496	0.192162	0.0127589	0.113911	4.26675e-05	0.191938	0.0116021	0.0498543	0.259618	0.000126608	0.0246659	0.00591529	0.0794381	0.182453	0.028059	0.798901	0.173724	0.311465	0.335766	0.00143542	0.0690549	0.336124	0.052288	2.27756	-0.000283685	0.169015	0.0373843	0.00969405	0.481938	0.412711	0.0209474	0.10451	0.00151844	0.206818	0.0709908	1.36123	0.00244094	0.0352849	0.343563	0.309394	0.015274	0.30983	0.857797
BZP3_15	0.287236	0.00856974	0.76281	0.168877	0.148318	0.0817754	0.00329111	0.122	0.00335052	0.0885468	3.08178e-05	0.154108	0.00852656	0.0380318	0.177479	-3.28207e-05	0.0269381	0.00485117	0.0567006	0.148368	0.0159638	0.464579	0.188739	0.252047	0.284281	0.000747152	0.062103	0.246627	0.00959097	1.56311	-0.000283685	0.110426	0.0476103	-0.000890433	0.302085	0.307803	0.0287943	0.0846414	0.00828957	0.154512	0.0803062	1.12802	0.00171997	0.026105	0.246031	0.264153	0.0138152	0.286735	0.783759
BZP3_16	0.359481	0.0123044	1.18231	0.197915	0.249218	0.100124	0.0169179	0.234074	0.00960839	0.127369	0.000409165	0.174787	-0.00346337	0.044257	0.237524	-3.28207e-05	0.0191636	0.00213383	0.0496078	0.14363	0.0334152	0.568118	0.119731	0.238012	0.38316	0.00290916	0.0829213	0.352331	0.0527701	2.73329	-0.000283685	0.190841	0.0641983	0.0137844	0.466954	0.436717	0.0320844	0.176133	0.0231949	0.280757	0.189735	0.845644	-3.05983e-05	0.00600595	0.063893	0.0813368	0.0105753	0.302272	0.731529
BZP5_02	0.438036	0.00157322	0.638443	0.130772	0.0721967	0.0763443	0.00269965	0.126513	0.00279079	0.108601	4.45657e-05	0.167964	0.0136531	0.0391256	0.196274	-1.57273e-05	0.0493568	0.00317197	0.0281112	0.219425	0.0112025	0.749072	0.18509	0.32285	0.23758	0.000661954	0.0709914	0.364993	0.0233549	1.92385	0.000606455	0.137433	0.0843611	-0.00262091	0.555226	0.562231	0.00607747	0.0753348	-0.000371085	0.20035	0.000879423	0.374783	0.00448961	0.0547361	0.456727	0.752055	0.00250012	0.161562	0.73645
BZP5_03	0.345285	0.000868153	0.377241	0.112771	0.0224499	0.107175	0.0054633	0.102666	-0.000686619	0.0586713	-1.90434e-05	0.100145	0.0149087	0.0335313	0.187708	-1.96243e-05	0.0326343	0.00399151	0.0677867	0.141938	0.0137497	0.602874	0.203608	0.270869	0.127492	0.000408967	0.0707946	0.558118	0.0237076	1.58124	0.000317343	0.103491	0.079177	-0.00189072	0.334001	0.157116	0.0351999	0.0268958	0.00248531	0.135698	0.0678177	0.938037	0.00352954	0.042727	0.462121	0.805683	0.000964223	0.129746	1.129
BZP5_04	0.263811	0.000389932	0.235122	0.106414	0.0119635	0.138897	0.00468635	0.103171	-0.000772664	0.0423234	-1.82071e-05	0.0657929	0.00666822	0.0203411	0.138717	-2.62531e-05	0.0279504	0.00283257	0.0687205	0.126312	0.0105835	0.359212	0.185058	0.346779	0.123889	0.000304211	0.0720328	0.77864	0.0174601	1.1205	0.000346175	0.0881283	0.0797948	-0.00241546	0.242363	0.108236	0.0334242	0.0289143	-0.00124182	0.114657	0.0304729	1.11069	0.00294326	0.0380748	0.23952	0.489539	0.00103131	0.104022	1.22895
BZP5_05	0.27936	-0.000136835	0.264872	0.104734	0.017072	0.101437	0.00249197	0.134334	-0.00240769	0.0365531	-3.87589e-05	0.093568	7.92354e-05	0.0151294	0.129009	-3.28207e-05	0.0258336	0.00246881	0.0401977	0.133055	0.00679139	0.516919	0.143058	0.267558	0.132329	0.000315498	0.0589803	0.727492	0.0286397	1.79475	-0.000228878	0.0640451	0.0448922	-0.00232827	0.232328	0.0908153	0.0103399	0.0349325	-0.00388188	0.134067	0.0192415	1.05522	0.00306145	0.0369688	0.309748	0.485922	0.000450535	0.126277	1.20306
BZP5_06	0.0251277	0.00471462	0.503125	0.120681	0.0549069	0.00903186	0.0370748	-0.00738422	0.0104625	0.0366099	-5.11495e-05	0.148766	0.0494868	-0.0020213	0.0470455	-3.28207e-05	0.038899	0.00515853	0.0492335	0.147655	0.0308172	0.174226	0.318826	0.196728	0.258464	0.00612106	0.0462498	-0.00385307	-0.0151321	1.12676	-0.000283685	0.221839	0.0698766	-0.00311574	0.275045	0.0114324	-0.00103529	0.0087142	0.296051	0.00190499	0.412449	0.124378	-0.000355917	0.222274	-0.00417852	-0.000812245	-0.0013968	0.231004	-0.00543324
BZP5_07	0.297307	1.20458e-05	0.230848	0.13689	0.0125173	0.0400692	0.00220409	0.135096	-0.00275914	0.0302153	-3.15849e-05	0.0864126	0.00114763	0.00969222	0.13838	-3.28207e-05	0.0220566	0.00152324	0.0669189	0.107808	0.0027933	0.437948	0.170563	0.3164	0.156272	0.000243651	0.0791884	1.14294	0.0161904	1.90748	3.78182e-05	0.0598339	0.0301776	-0.00215214	0.210856	0.179402	0.00168444	0.00734689	-0.00294029	0.101304	0.0168688	1.51003	0.00296133	0.0342958	0.0121467	0.03683	0.00112245	0.165231	1.6849
BZP5_08	0.366364	0.00131684	0.530824	0.112952	0.0388617	0.113841	0.0049029	0.0880842	0.00146456	0.0618011	1.63159e-05	0.139931	0.00981662	0.0199285	0.193087	-3.28207e-05	0.0391496	0.00367146	0.0448689	0.150793	0.0106174	0.561241	0.179637	0.380971	0.188029	0.000640075	0.0642227	0.417319	0.0176956	1.85306	7.78243e-05	0.121588	0.0490695	-0.00132779	0.298293	0.15577	0.0109118	0.0505842	-0.000475521	0.25303	0.109852	1.08415	0.0064836	0.0591569	0.158655	0.338117	0.00182056	0.146221	1.17094
BZP5_09	0.163682	0.000926396	0.122725	0.12734	0.00450516	0.0483709	0.00302374	0.0722481	-0.00268061	0.0274189	-4.25194e-05	0.0497233	0.00341069	0.0107918	0.08366	-2.93955e-05	0.0203079	0.00212205	0.0607453	0.116475	0.00756502	0.261362	0.18241	0.375736	0.113437	0.000200529	0.0914647	0.831871	0.00633234	1.12668	-0.000283685	0.0623153	0.0408604	-0.0016972	0.205719	0.103139	0.00775102	0.0160852	-0.00210171	0.0887898	0.0666157	1.45089	0.00140256	0.051789	0.0360628	0.0753837	-0.000298735	0.0807361	1.90185
FHP1_02	0.478937	0.0023824	0.687881	0.126618	0.0837222	0.105736	0.00538166	0.186075	0.0193467	0.0549038	0.00044434	0.158937	0.0177608	0.0380629	0.120442	4.33607e-06	0.0120854	0.00336937	0.0384794	0.170847	0.00900149	0.769415	0.119359	0.156756	0.199246	0.00136877	0.0608925	0.435207	0.0579828	2.55869	-0.000109401	0.086358	0.0623469	0.00118547	0.342107	0.368276	1.21397e-05	0.0510838	0.0189165	0.148341	0.0798442	0.592841	0.00225625	0.0749115	0.253284	0.273972	0.0099827	0.194918	0.785388
FHP1_03	0.228242	0.00157169	0.32327	0.0698619	0.0349834	0.173503	0.00451876	0.0831107	-0.000134258	0.0410744	-1.36794e-05	0.0909206	0.0106181	0.0267208	0.0828136	4.33607e-06	0.0158963	0.0022015	0.0313982	0.126376	0.0155986	0.323842	0.114172	0.144661	0.128953	-0.00146391	0.0394268	0.264555	0.00811364	0.970483	5.68837e-06	0.0729817	0.0516885	0.00126122	0.0854402	0.0446288	0.0174797	0.0203708	0.0108463	0.0941535	0.063466	0.740809	0.00113018	0.0999387	0.188054	0.39297	0.0043476	0.145957	0.515434
FHP1_04	0.391272	0.000918523	0.495185	0.103779	0.0393012	0.108991	0.00179965	0.12	0.00114232	0.0440582	3.95962e-05	0.110643	0.0124373	0.0145327	0.123515	4.33607e-06	0.00975088	0.00159842	0.0340868	0.0982694	0.0136352	0.439628	0.101455	0.142004	0.148882	-0.000542119	0.0557951	0.23132	0.00707017	1.69343	-0.000102079	0.0501925	0.0516619	0.000338472	0.211227	0.0989203	0.0200226	0.0244025	0.0118537	0.122921	0.0822577	0.744453	0.00125348	0.0709691	0.043428	0.0758473	0.00664916	0.175588	0.899819
FHP1_05	0.261171	0.000820845	0.703778	0.0860502	0.114188	0.181219	0.00524764	0.131677	6.45975e-05	0.0331014	-0.000245707	0.0900162	0.0127759	0.0265628	0.115247	4.33607e-06	0.0178771	0.00730954	0.0582655	0.107025	0.0105817	0.238608	0.149674	0.243765	0.214625	-0.000656524	0.0401892	0.49089	0.00784228	1.5749	-0.000159498	0.0836436	0.065057	0.000712613	0.127584	0.109128	0.0386947	0.0185985	0.018601	0.112995	0.084966	1.25022	0.00398732	0.0944414	0.128234	0.277833	0.0125997	0.162381	1.00247
FHP1_06	0.407763	0.00120465	0.628313	0.0984346	0.0823257	0.129549	0.00410619	0.160295	0.00232794	0.0503364	-0.000245707	0.115412	0.0095283	0.0273241	0.167814	4.33607e-06	0.0102582	0.0033467	0.0395513	0.0989231	0.0128157	0.451382	0.108156	0.117223	0.186852	-0.00117269	0.0488593	0.246336	0.00469955	1.8314	-0.000159498	0.0656128	0.0512237	0.000814851	0.236711	0.209833	0.0383791	0.0301634	0.0130061	0.145664	0.111431	0.634193	0.00165377	0.0634654	0.0888719	0.15442	0.00210876	0.216945	0.624576
FHP1_07	0.237838	0.00107399	0.418966	0.0653985	0.0437415	0.0470679	0.00344172	0.1205	0.0018212	0.0431808	-0.000126233	0.0792702	0.015497	0.0205089	0.114652	4.33607e-06	0.00992035	0.00233368	0.0287964	0.0845251	0.0129587	0.332972	0.0924126	0.104558	0.126257	-0.00114735	0.0384387	0.174018	0.005818	1.23372	5.37001e-05	0.0533005	0.0615757	0.000777239	0.145151	0.232703	0.0278803	0.021779	0.0136616	0.0926843	0.0935094	0.395513	0.00149699	0.0537402	0.0573477	0.0929619	0.00128589	0.148373	0.529734
FHP1_8	0.218141	0.00169256	0.422975	0.07405	0.0492867	0.101145	0.000184317	0.0844331	0.00108844	0.0335993	0.000905993	0.112188	0.0140357	0.0183786	0.118532	5.26051e-05	0.00806979	0.00316156	0.0204449	0.0836971	0.00622871	0.215106	0.073997	0.132187	0.136136	0.00103908	0.0355913	0.168877	0.010278	1.45206	8.62113e-05	0.0528909	0.0614525	-3.56928e-05	0.101043	0.123349	0.00782914	0.0127897	0.00597762	0.0975429	0.0476294	0.678658	0.00215303	0.0781779	0.173128	0.231719	0.00569397	0.129888	0.590704
FHP1_09	0.381437	0.00160283	0.849752	0.101012	0.112992	0.143137	0.00827852	0.124222	0.0039778	0.0605765	0.000760107	0.169113	0.0184925	0.0417248	0.216745	0.000505488	0.0154789	0.00502903	0.0420947	0.137295	0.0116457	0.535905	0.157584	0.210953	0.267526	0.00116282	0.0771429	0.287585	0.0191494	1.72379	0.000139802	0.112798	0.0731169	0.0010582	0.218659	0.42887	0.0189463	0.0346204	0.0128859	0.226723	0.0996631	0.889935	0.0027028	0.0960751	0.127385	0.234569	0.0107114	0.276778	0.634901
FHP1_10	0.317598	0.00233749	0.652973	0.114158	0.0628683	0.105374	0.00754166	0.103082	0.00274165	0.0480642	0.000194687	0.125471	0.0219769	0.0454942	0.175215	4.83014e-05	0.0215439	0.00590381	0.0671328	0.127594	0.013139	0.359721	0.181671	0.272767	0.225377	0.00100985	0.0856277	0.363054	0.0184577	1.45271	0.0001329	0.107496	0.0598395	0.00157147	0.198477	0.154871	0.0218896	0.0195043	0.0190458	0.174491	0.112227	1.42914	0.00274076	0.15134	0.160058	0.346363	0.00550677	0.236801	1.2126
FHP1_11	0.480237	0.000412975	0.722257	0.10316	0.0671986	0.0846448	0.00164509	0.125406	0.00340797	0.0475009	9.72402e-05	0.133013	0.0140317	0.0340242	0.176087	4.07817e-05	0.00943967	0.000851093	0.0322157	0.1187	0.0123409	0.569191	0.128937	0.150392	0.220019	0.00106581	0.0664711	0.210334	0.0143244	1.901	0.000381559	0.0757547	0.0515811	0.000109253	0.186121	0.240391	0.014385	0.0273745	0.0116102	0.186793	0.0806519	0.940947	0.00121289	0.092854	0.0467429	0.0741837	0.00652952	0.237834	0.782141
FHP1_12	0.365671	0.0012129	0.809984	0.170555	0.106872	0.140104	0.00211924	0.114088	0.00505213	0.0496238	0.000628463	0.20282	0.0234662	0.066074	0.204914	4.07817e-05	0.019569	0.00508417	0.0826225	0.155547	0.0201531	0.485961	0.238729	0.2663	0.2859	0.00308909	0.0869293	0.223307	0.015188	1.93016	0.000420768	0.158403	0.0730294	0.00681692	0.203478	0.260808	0.0409533	0.0604123	0.0248621	0.175314	0.116775	1.37819	0.00170361	0.0729324	0.0559428	0.0797744	0.00909437	0.296945	1.19047
FHP1_13	0.442192	0.00212878	0.638299	0.147791	0.084022	0.0954595	0.00693239	0.0610733	0.0116917	0.063458	0.000279167	0.199169	0.0195305	0.0457986	0.195149	4.07817e-05	0.020748	0.00285182	0.0930827	0.156179	0.0183378	0.587324	0.221384	0.302698	0.291624	0.0049716	0.0890691	0.210391	0.0178415	1.75662	2.8429e-05	0.154551	0.0648607	0.00744212	0.180157	0.219169	0.0509158	0.0460511	0.0173054	0.125584	0.148592	1.1666	0.00163383	0.168007	0.0355874	0.0573033	0.010499	0.308459	1.38559
FHP1_14	0.140366	0.00370954	0.547532	0.0943188	0.0496184	0.0945001	0.0108138	0.0395612	0.00349174	0.0633903	5.38419e-05	0.126067	0.0162024	0.0423327	0.0844727	4.07817e-05	0.0169479	0.00775798	0.060479	0.099924	0.0103072	0.234015	0.197008	0.173661	0.260102	0.00149756	0.0253194	0.0817389	0.0192804	1.1811	2.8429e-05	0.127342	0.0558812	-0.000598321	0.123604	0.103941	0.0450328	0.044042	0.0222854	0.0765586	0.0706782	0.607484	0.00150206	0.0782902	0.0274837	0.0252295	0.00781109	0.186562	0.553637
FHP1_15	0.152649	0.00127895	0.362464	0.0862358	0.0283413	0.0364458	0.00222017	0.037324	0.00414872	0.0377546	0.000315269	0.0915447	0.0186494	0.0223642	0.081556	4.07817e-05	0.00988816	0.00111821	0.0394538	0.0935906	0.0104889	0.231029	0.127744	0.187763	0.140048	0.00342392	0.0596868	0.0878684	0.00964156	0.901783	2.8429e-05	0.102775	0.102381	-0.000598321	0.0738026	0.0784419	0.0347535	0.0148631	0.0186167	0.0558408	0.0791821	0.539564	0.000137367	0.0596448	0.00803992	0.00566672	0.00287746	0.172131	0.618122
FHP1_16	0.253111	0.00109364	0.391349	0.0920427	0.108464	0.0838455	0.00972891	0.054699	0.0166751	0.0449524	5.38419e-05	0.0915295	0.0406801	0.0370363	0.080057	4.07817e-05	0.0093732	-0.000984125	0.0627278	0.0558077	0.0170663	0.35751	0.109056	0.140286	0.256207	0.00777998	0.0221386	0.101227	0.0153186	1.00502	2.8429e-05	0.154146	0.0424885	-0.000598321	0.101204	0.167141	0.0754802	0.0426264	0.0228936	0.0533422	0.0649687	0.473718	0.00144038	0.0859132	0.00971182	-0.000655179	0.00219208	0.152419	0.3553
FHP1_17	0.19045	0.017491	0.653871	0.100187	0.111002	0.0848033	0.0174104	0.0710093	0.014784	0.0852675	5.38419e-05	0.15254	0.0135593	0.0314097	0.146403	4.07817e-05	0.0201336	0.00351147	0.0543501	0.108213	0.0106129	0.31279	0.226084	0.183162	0.304176	0.01082	0.0706243	0.0958732	0.0123437	1.21414	2.8429e-05	0.197318	0.109509	0.00303781	0.162373	0.169626	0.0564182	0.0996362	0.0554186	0.0602935	0.175623	0.527162	0.000325404	0.165808	0.0046999	0.00137042	0.00877937	0.304295	0.34234
FHP11_2	0.139482	0.00101714	0.476429	0.11929	0.110607	0.190495	0.00314891	0.0811729	0.00381997	0.0582785	0.000377352	0.131033	0.0281462	0.039126	0.124705	4.07817e-05	0.0197915	0.00348571	0.0548238	0.110435	0.0161478	0.263922	0.117623	0.189949	0.247653	0.00199919	0.0530273	0.159814	0.0196203	1.57768	2.8429e-05	0.102317	0.0406231	0.00235872	0.141091	0.310165	0.0157278	0.0315568	0.0258646	0.139421	0.0852365	1.01223	0.00117953	0.0611002	0.0096696	0.00969666	0.0110821	0.139631	0.907097
FHP11_3	0.470724	-0.000355453	0.768629	0.134908	0.0919159	0.21347	0.00492573	0.170076	0.00489856	0.0421452	5.38419e-05	0.172959	0.0178023	0.0126581	0.171391	4.07817e-05	0.00842984	0.000650162	0.0572032	0.143211	0.00696002	0.301897	0.10349	0.205633	0.289278	0.00215898	0.0543514	0.313398	0.0401618	2.58292	0.00237142	0.0901074	0.0559209	0.000119181	0.152093	0.19961	0.00825567	0.0283142	0.0162699	0.226375	0.099146	2.08007	0.00326163	0.0872042	0.182842	0.154347	0.00650964	0.182516	1.58098
FHP11_5	0.997157	0.036551	1.3995	0.240887	0.282231	0.27093	0.0303461	0.457379	0.139133	0.145295	5.38419e-05	0.388859	0.212256	0.0129285	0.609611	4.07817e-05	0.0378778	0.0230009	-0.0129511	0.180964	0.0607263	0.361901	0.199005	0.160106	0.187466	0.0869684	0.029176	0.227995	0.31302	3.68515	0.0207989	0.0342334	0.179885	-0.000598321	0.202607	0.395913	0.000274811	0.199524	0.00956765	0.584957	0.277897	0.714395	0.01874	-0.00885726	0.0597562	0.0514551	0.082218	0.350204	0.887259
FHP11_6	0.569403	0.00161288	0.69694	0.115222	0.101494	0.137265	0.00409695	0.174115	0.0102193	0.0406355	0.000991531	0.174301	0.015475	0.0117684	0.194636	4.07817e-05	0.0124367	0.00275153	0.0351018	0.0958138	0.00981289	0.352555	0.0775718	0.156976	0.212605	0.001975	0.038142	0.317539	0.0317318	2.7224	0.00028165	0.0664932	0.0538855	0.00355514	0.13251	0.193641	0.00971185	0.0178131	0.0209417	0.298117	0.105858	0.780153	0.0023034	0.0372473	0.0108167	0.00585375	0.0121789	0.175105	0.525938
FHP11_7	0.438421	0.00174618	0.663807	0.137106	0.121706	0.145497	0.00903055	0.178508	0.0148244	0.0351907	0.00304247	0.156198	0.0190815	0.0119334	0.199988	4.07817e-05	0.0158668	0.00350474	0.0498231	0.109453	0.0148262	0.300998	0.113366	0.153303	0.222385	0.00195208	0.037335	0.323728	0.0283944	2.89763	0.000397577	0.0746547	0.0781645	0.000241384	0.129466	0.241199	0.00876222	0.0234247	0.0292442	0.25212	0.0972424	1.28747	0.00190694	0.0554253	0.021104	0.027573	0.0134149	0.158187	1.13263
FHP11_8	0.260359	0.0012874	0.450812	0.0915486	0.0582456	0.138405	0.00554678	0.100556	0.00419682	0.0367889	0.00031422	0.110172	0.0186052	0.0178547	0.138283	0.000182352	0.0116171	0.00406198	0.0354011	0.0858191	0.0106947	0.248868	0.0963115	0.137482	0.167664	0.000958043	0.0340724	0.221556	0.0202794	1.56807	0.000251747	0.0670964	0.0455127	0.000347051	0.101951	0.136196	0.011161	0.00804546	0.0239505	0.169925	0.108518	0.68923	0.00314603	0.0489042	0.0268042	0.0395901	0.0063843	0.149658	0.515844
FHP11_9	0.351847	0.000900735	0.589608	0.106355	0.0692738	0.166688	0.0072917	0.126665	0.00686509	0.0377964	0.000312852	0.124972	0.0140505	0.0204717	0.14708	4.07817e-05	0.0146919	0.00332412	0.0415491	0.0992659	0.0129322	0.339827	0.0953991	0.145349	0.186496	0.000844373	0.0420393	0.294119	0.0240639	2.10501	0.000213387	0.066315	0.0625897	0.000720779	0.119255	0.191307	0.00890693	0.0068045	0.0206019	0.23714	0.0816666	0.885367	0.00280876	0.0409152	0.0524572	0.0692073	0.00818345	0.146758	0.676983
FHP11_10	0.275997	0.000493692	0.463566	0.0945085	0.0494921	0.10604	0.00286437	0.105373	0.00244125	0.0329368	0.000144268	0.100934	0.0145711	0.0190701	0.136387	4.07817e-05	0.00795645	0.00312717	0.0231212	0.0756607	0.0084187	0.228439	0.0862698	0.122486	0.147128	0.000889102	0.0311163	0.217522	0.0148242	1.6235	0.000467727	0.0584543	0.072469	0.00026278	0.100522	0.120778	0.00778414	0.00883061	0.0146516	0.157914	0.0766836	0.702803	0.00196935	0.029212	0.0390591	0.05686	0.00537958	0.142807	0.605879
FHP11_11	0.383424	9.52292e-05	0.743078	0.110162	0.118249	0.213019	0.00387635	0.15304	0.00994978	0.0493349	0.000990362	0.21544	0.0238947	0.0267226	0.189187	4.07817e-05	0.0148049	0.00533174	0.0406437	0.101121	0.0195578	0.215285	0.0978741	0.125977	0.214669	0.00183045	0.0388155	0.220139	0.0216005	2.50489	0.000584897	0.0907546	0.0990244	0.0011887	0.137346	0.208624	0.0107016	0.0241617	0.0259866	0.257157	0.114353	0.542535	0.00410341	0.0305731	0.0643828	0.0813228	0.0134788	0.207435	0.558227
FHP11_12	0.433168	0.000204863	0.605451	0.108145	0.0678222	0.131425	0.00258315	0.137663	0.000388024	0.0479343	0.000305133	0.102494	0.0109324	0.0211071	0.191371	4.5573e-05	0.00743441	0.0023429	0.0252982	0.0967869	0.00783954	0.363826	0.0886411	0.120782	0.130576	0.00185519	0.0370338	0.295189	0.015755	1.81458	0.00103619	0.0718192	0.0623958	-6.51157e-05	0.120423	0.105925	0.0110606	0.0294371	0.0156076	0.184464	0.0426655	0.505231	0.000770566	0.0267954	0.0832116	0.0779674	0.00703217	0.198957	0.672526
FHP11_13	0.431872	-0.0010422	0.677572	0.112246	0.0580373	0.115124	0.00466224	0.119295	0.00393062	0.0303542	0.000244281	0.100105	0.00182572	0.0131906	0.171299	-3.28207e-05	0.00742736	0.000480916	0.0227752	0.125374	0.00202316	0.301732	0.102218	0.169396	0.173825	0.00248499	0.0443584	0.221069	0.025649	1.68174	-0.000283685	0.0746012	0.0528657	0.00312914	0.131248	0.105291	0.00990815	0.00870286	0.00899987	0.145911	0.0446595	0.61506	0.00211275	0.0369866	0.121603	0.133111	0.00415556	0.161881	0.989523
FHP11_14	0.359464	0.00119327	0.701721	0.155688	0.0753879	0.161953	0.00463965	0.251992	0.00290174	0.0490801	9.20494e-05	0.102989	0.00571172	0.0335555	0.271269	0.000123598	0.0143592	0.0024396	0.0242178	0.134969	0.0112317	0.492881	0.102559	0.139431	0.231148	0.000449437	0.0421823	0.260589	0.0206509	1.87588	0.000524806	0.077065	0.0669637	-0.00106463	0.177444	0.17056	0.00832146	0.0927217	0.00680205	0.0905919	0.0331751	0.733382	0.00292717	0.0495308	0.136862	0.240136	0.0056306	0.218645	1.07389
FHP11_32	0.259359	0.00922032	0.553871	0.148962	0.0364122	0.0911546	0.00943713	0.0428219	0.00511543	0.0787318	3.32099e-05	0.105945	0.0420365	0.0124846	0.0747539	-1.27979e-05	0.0152877	0.00749447	0.0421572	0.111928	0.0250613	0.241242	0.16194	0.193437	0.209438	0.00052702	0.0436804	0.271213	-0.00293122	1.02056	-0.000283685	0.0986193	0.126689	0.00557094	0.108051	0.0427776	0.0132347	0.0275206	0.0728902	0.113506	0.298808	0.543062	0.00107013	0.0856753	0.313038	0.323231	0.00311414	0.231369	0.665219
FHP11_33	0.399579	0.0100416	0.69749	0.0814512	0.0475237	0.141025	0.0119037	0.0797624	0.00752628	0.0761791	-7.85007e-06	0.131381	0.0263687	0.0201049	0.0542354	-2.58192e-05	0.0141938	0.00672117	0.0226058	0.165947	0.0189964	0.301727	0.141109	0.201952	0.218223	0.000246464	0.0240059	0.202148	0.00947825	1.55986	0.0017486	0.11537	0.0940578	0.000400551	0.154666	0.0707223	0.00195884	0.0606601	0.0499806	0.202663	0.163642	0.116325	0.00493026	0.0553736	0.739097	0.600642	0.00442117	0.23041	0.12443
FHP26_2	0.346172	0.00102462	0.657768	0.106084	0.0561656	0.193353	0.00254948	0.0639381	0.00286819	0.0415896	0.000205236	0.148889	0.0148592	0.0165976	0.129649	4.07817e-05	0.00895152	0.000205083	0.0355693	0.12	0.00754828	0.355635	0.134063	0.176482	0.206789	0.00113894	0.0439692	0.201935	0.0143125	1.59935	6.87191e-05	0.1051	0.0501172	-0.000156126	0.175766	0.0522259	0.0139141	0.0121579	0.0216199	0.153218	0.0855515	0.982645	0.000951675	0.0488374	0.0890625	0.127993	0.00463825	0.205137	0.498642
FHP26_3	0.416582	0.000601674	0.713427	0.121127	0.0818546	0.228782	0.00403896	0.0871016	0.00463457	0.0615637	0.000100662	0.181821	0.0213418	0.0308974	0.163664	0.000361814	0.023267	0.00439504	0.0674142	0.145215	0.0197952	0.46399	0.208485	0.261721	0.275605	0.00118945	0.0646114	0.261736	0.0179593	1.68163	0.000288085	0.148669	0.0515087	-0.000598321	0.231849	0.0977389	0.0146182	0.0374897	0.0373696	0.147689	0.166496	1.76015	0.00217414	0.0958862	0.00819237	0.0168486	0.00743825	0.262927	0.666025
FHP26_4	0.1541	-0.00018234	0.351191	0.0588113	0.0385237	0.0486743	0.00316756	0.0390525	0.00247591	0.0209335	9.32594e-05	0.0644948	0.0121495	0.0116769	0.0860976	4.07817e-05	0.00799019	0.00146073	0.0341631	0.0547644	0.00778711	0.14203	0.083131	0.100387	0.113757	0.000884887	0.0326579	0.160717	0.0101277	0.61685	7.14317e-05	0.0635882	0.0732259	-0.000598321	0.0946253	0.0391305	0.00452994	0.00430889	0.0219712	0.0440399	0.0824428	1.11526	0.000390227	0.0526816	-0.00375924	-0.00749242	0.00352612	0.11928	0.432275
FHP26_5	0.283209	0.00109421	0.6127	0.107154	0.10491	0.115361	0.0133924	0.0598755	0.00442769	0.0517094	0.000138482	0.152744	0.0238467	0.0277943	0.177682	4.07817e-05	0.0130896	0.00635848	0.0929086	0.116636	0.0162292	0.331862	0.206803	0.199254	0.265927	0.0009985	0.0760839	0.410756	0.0140813	1.16246	2.8429e-05	0.134748	0.0384738	0.000891825	0.217626	0.115653	0.0174062	0.0240853	0.0522251	0.101367	0.234929	2.23333	0.000809676	0.138747	-0.0022817	-0.00676482	0.00751606	0.30765	1.01874
FHP26_7	0.209955	0.00109168	0.664948	0.100259	0.163817	0.166123	0.00973833	0.0639628	0.00753573	0.0530178	0.000477092	0.151079	0.0204636	0.0317113	0.186133	4.07817e-05	0.0111372	0.00558427	0.0609841	0.116271	0.0106567	0.260828	0.161419	0.153332	0.24753	0.00153431	0.0644907	0.194497	0.014167	1.32724	2.8429e-05	0.139094	0.0898117	0.00246767	0.215571	0.215437	0.00670943	0.0339561	0.0585621	0.131408	0.194688	1.29882	0.000446472	0.082666	0.000601675	-0.000405088	0.0111489	0.2548	0.80343
FHP26_9	0.134881	-0.000129063	0.330241	0.0157998	0.102169	-0.00459816	0.0033108	0.0260582	0.000238859	0.00366123	5.38419e-05	0.0845801	0.00534486	0.00181389	0.101542	4.07817e-05	0.00323334	-0.000984125	0.00654972	0.0478248	0.000543604	0.0025831	0.042694	0.0582228	0.100952	0.00361583	0.0187464	0.0381667	0.00282164	0.153211	0.000450212	0.0916013	0.188356	-0.000598321	0.132041	0.00396905	0.00166054	-0.00785408	0.0355242	0.075437	-0.000347621	0.118003	-0.000253204	-0.00885726	-0.00727589	-0.0104456	0.00436097	0.0175406	0.130634
FHP26_10	0.36277	7.45071e-06	0.648477	0.0775497	0.0865467	0.0506998	0.00679824	0.0478524	0.010546	0.0623458	-2.58984e-05	0.14564	0.0254044	0.0356837	0.154911	-3.28207e-05	0.0114225	0.00401744	0.0338008	0.0811135	0.0159216	0.287251	0.125581	0.149571	0.181802	0.000580032	0.0293311	0.10484	0.0171567	1.33285	7.02864e-05	0.0875988	0.0527413	0.00157675	0.169886	0.0804955	0.0254599	0.0161565	0.0328039	0.0827939	0.205967	0.455534	0.0011845	0.0519497	0.00963952	0.00344117	0.0048183	0.216562	0.260558
FHP26_11	0.285528	0.00188868	0.436351	0.0659226	0.0472857	0.0490662	0.00710121	0.0473964	0.000936403	0.0488491	0.000123519	0.0963757	0.0111587	0.0257475	0.145794	-3.28207e-05	0.00998156	0.0044105	0.0229146	0.0688532	0.014198	0.192644	0.112522	0.110979	0.112795	0.00215072	0.0364674	0.120211	0.00149806	1.25187	-0.000283685	0.066078	0.0631842	-0.000698092	0.116164	0.0495493	0.00678975	0.00378485	0.034701	0.0673757	0.159726	0.548221	0.00145739	0.0604399	0.00295588	0.0104422	0.0049785	0.158587	0.364758
FHP26_12	0.316923	0.00285466	0.604831	0.0895331	0.0618216	0.0495493	0.0068651	0.0396583	0.0030375	0.0624718	7.32665e-06	0.124544	0.022615	0.0286744	0.159168	2.39694e-05	0.00970969	0.00345074	0.0364182	0.0978772	0.0177971	0.269037	0.126571	0.147865	0.163095	0.000504651	0.0296154	0.103718	0.00698118	1.14759	-0.000283685	0.0716277	0.0755717	-0.000906111	0.145552	0.0842574	0.027478	0.003058	0.0240546	0.0800141	0.185328	0.507658	0.000670008	0.0676382	0.00744261	0.0055528	0.00369313	0.205635	0.355333
FHP26_13	0.427705	-0.000315392	0.636118	0.0892166	0.0574552	0.059404	0.00428158	0.0593601	0.00360374	0.0430089	-5.11495e-05	0.132178	0.0184484	0.0355459	0.143335	0.000235175	0.00559643	0.0016634	0.0215493	0.0914102	0.0127464	0.406686	0.133172	0.134587	0.164569	0.00133668	0.0351133	0.115627	0.0137975	1.5196	-0.000283685	0.0628489	0.0898643	-0.000533712	0.1384	0.0880213	0.0134067	-0.00161483	0.0293484	0.107964	0.146745	0.412784	0.000151634	0.0452165	0.0026365	0.00889278	0.00495331	0.171708	0.330799
FHP26_14	0.388237	-0.000275136	0.828099	0.108541	0.0585257	0.0545722	0.00337748	0.0803387	0.00508958	0.0545578	-5.11495e-05	0.148636	0.0198168	0.028367	0.11565	-3.28207e-05	0.00829808	0.00200662	0.0418893	0.104879	0.0164222	0.330053	0.151078	0.164207	0.19737	0.000870273	0.0417473	0.112419	0.00915018	1.49353	-0.000283685	0.0791985	0.0759358	-0.00151271	0.196949	0.0822198	0.0308319	0.026077	0.0209555	0.095297	0.139412	0.502938	0.00079607	0.0229086	5.69744e-05	0.00415357	0.00520918	0.203649	0.282737
FHP26_15	0.345991	-0.00115329	0.641543	0.0834102	0.055505	0.0644699	0.00662667	0.069511	-0.000264672	0.0265905	-5.11495e-05	0.0993455	0.0188568	0.0212776	0.0972528	0.00061897	0.00679306	0.000309874	0.0638825	0.105522	0.010724	0.32111	0.148202	0.140385	0.134321	0.00145048	0.0451023	0.135552	0.014117	1.37818	0.00172911	0.0751993	0.0827929	-0.00311574	0.186519	0.0827258	0.0269341	0.0113989	0.0285562	0.0696855	0.202396	0.685714	0.000650847	0.0762205	0.00366989	0.00609189	0.00483162	0.190116	0.425658
FHP26_16	0.268355	-0.00115329	0.549973	0.0824469	0.0590996	0.0450259	0.00523086	0.0550633	0.0116902	0.0758526	0.000144819	0.126221	0.0201669	0.0166045	0.123025	0.000137932	0.0127052	0.00273809	0.0395623	0.0928442	0.0199264	0.282543	0.128296	0.146142	0.166102	0.00107219	0.0314004	0.117955	0.0134254	1.23295	0.00261079	0.0724131	0.0964337	0.00186875	0.134434	0.066901	0.0254723	0.0124287	0.0414562	0.0578801	0.136976	0.678793	0.00112853	0.0493786	-0.00118746	0.00332128	0.0051187	0.184213	0.438288
FHP26_17	0.354743	-0.00115329	0.946969	0.104651	0.0970717	0.0861809	0.0143705	0.106242	0.0484058	0.0585408	-5.11495e-05	0.15847	0.000706162	0.0610203	0.156651	-3.28207e-05	0.0129575	0.00277186	0.0525952	0.105806	0.0282844	0.413011	0.206349	0.231693	0.283201	0.00258488	0.0663676	0.158993	0.0416284	1.9862	0.00184949	0.110191	0.0224144	0.0129626	0.234853	0.110189	0.0129809	0.0546894	0.0942169	0.110279	0.217615	0.955657	0.000279126	0.0835949	0.0183569	0.00526194	0.00375895	0.2664	0.653254
FHP26_18	0.262314	-0.000522581	0.469741	0.0746052	0.0457366	0.0441888	0.00731938	0.034497	0.00510647	0.0474543	0.000118555	0.088912	0.0103561	0.0203605	0.113292	0.000133447	0.00911095	0.00373001	0.0283384	0.0773125	0.0126082	0.20854	0.124456	0.129317	0.127846	0.000815698	0.0243822	0.104864	0.0160078	0.892292	-0.000283685	0.0649258	0.0738856	-0.0011323	0.158969	0.0578918	0.034159	0.00854696	0.0298651	0.0626855	0.136202	0.710745	0.000750293	0.0448887	-0.000977478	0.00188284	0.00310896	0.170954	0.404112
FHP26_19	0.207316	0.00161245	0.456321	0.074198	0.0497148	0.0427155	0.00359138	0.0310762	0.00020107	0.0544447	0.000120186	0.0940154	0.0185797	0.0261465	0.0935323	0.000276995	0.00968118	0.00508531	0.0383798	0.0647444	0.0124006	0.194633	0.120122	0.114509	0.128913	0.000926222	0.0318967	0.0812157	0.00220942	0.89918	-0.000283685	0.0642757	0.0856252	0.0015906	0.097215	0.0431983	0.0337323	0.00771799	0.0403995	0.0581069	0.156038	0.452043	0.000514166	0.029231	0.00357732	0.00206834	0.0018455	0.143058	0.314384
FHP26_20	0.665178	2.16163e-05	0.864954	0.138835	0.051025	0.0815305	0.00590578	0.159246	0.00869923	0.0479435	7.35038e-05	0.148017	0.0148244	0.0307548	0.135585	-3.28207e-05	0.00865883	0.00117961	0.017	0.136355	0.0127266	0.447652	0.151752	0.200695	0.235871	0.000863873	0.0327679	0.256275	0.0153432	2.28849	-0.000283685	0.0601802	0.0789713	-0.00311574	0.212913	0.145011	0.0244302	0.010554	0.0332272	0.116627	0.167136	0.40859	0.00143814	0.0392711	-0.000800492	0.00196663	0.00750365	0.186551	0.299052
FHP26_21	0.327936	0.000356602	0.48161	0.0985339	0.0563583	0.0449928	0.00612175	0.0523139	0.00459014	0.0500209	4.77559e-05	0.0972805	0.00877895	0.0256052	0.112839	2.51988e-05	0.00850481	0.00132551	0.0347659	0.0903377	0.0155664	0.272476	0.123119	0.138182	0.141214	0.000521601	0.0287535	0.0774876	0.00760434	1.10463	-0.000283685	0.0700915	0.0654432	0.00450433	0.132715	0.0422499	0.0214654	0.00658404	0.0364267	0.0665304	0.173668	0.405704	0.000467232	0.0517643	-0.000537104	0.00342704	0.00314018	0.175012	0.302757
FHP26_22	0.0621013	-0.00115329	0.519126	0.209842	0.0771484	0.0675132	0.0684305	-0.00738422	0.115519	0.193819	0.00744881	0.016666	0.0332955	0.0440205	0.127113	-3.28207e-05	0.00873269	-0.00034038	0.0848219	0.17149	-0.00524919	0.227591	0.266688	0.283582	0.29012	0.0616652	-0.0111744	-0.00596764	-0.0180761	1.09317	-0.000283685	0.150349	0.288407	-0.00311574	0.0983494	0.00337315	0.122252	0.194366	0.130037	0.198623	0.201364	0.0659632	-0.000355917	0.246448	0.0549876	-0.000812245	0.00342155	0.182936	0.101901
FHP32_2	0.160814	0.000954089	0.661123	0.15975	0.0813544	0.0989557	8.86414e-05	0.0363553	0.0387744	0.0304784	5.38419e-05	0.130726	0.0162014	0.0274648	0.106524	4.07817e-05	0.00737166	0.00717736	0.15656	0.12997	0.0190959	0.332698	0.175701	0.300543	0.296537	0.0034185	0.101183	0.345498	0.014758	1.15689	2.8429e-05	0.102415	0.0515784	-0.000598321	0.168747	0.116903	0.016199	0.0351235	0.018878	0.129277	0.16582	2.59259	0.000239659	0.0423372	0.0230908	0.0312587	0.00724832	0.233178	1.86837
FHP32_3	0.26548	0.00309095	0.908055	0.131335	0.104822	0.0737538	0.00920821	0.0553896	0.013663	0.0655226	0.000312691	0.191159	0.01564	0.0450397	0.194249	4.07817e-05	0.0113233	0.00883532	0.0637588	0.144402	0.0192474	0.492036	0.20907	0.28472	0.321358	0.00191754	0.0614659	0.232811	0.0143186	1.67597	2.8429e-05	0.121285	0.0496186	-0.000598321	0.182731	0.133643	0.0122743	0.0819826	0.0333681	0.158688	0.18601	1.50378	0.000233413	0.0485168	0.0471039	0.0580161	0.00770014	0.275359	1.00859
FHP32_4	0.403481	0.00479947	1.12009	0.150263	0.100594	0.116454	0.00507304	0.116876	0.00631602	0.0643536	0.000233519	0.233093	0.0196274	0.0364802	0.212414	4.07817e-05	0.0110207	0.00762186	0.0745622	0.135446	0.0103204	0.628007	0.202158	0.282748	0.3668	0.00377876	0.0501461	0.187485	0.0153161	2.61976	2.8429e-05	0.136721	0.0520799	-0.000598321	0.195709	0.259826	0.0089174	0.0604643	0.0437144	0.309255	0.200149	0.695791	0.000810759	0.0645299	0.0414778	0.0312873	0.0105254	0.308457	0.530723
FHP32_6	0.25918	0.000914709	0.598366	0.117554	0.0589417	0.0590566	0.00360085	0.0506023	0.00162714	0.0365772	0.00031142	0.140911	0.0155844	0.0214851	0.144985	4.07817e-05	0.00885399	0.00211139	0.0474248	0.106393	0.00909137	0.315554	0.118992	0.237313	0.203774	0.00129567	0.0672375	0.215347	0.0142212	1.27544	2.8429e-05	0.0835333	0.0593311	0.00127287	0.145722	0.101358	0.0136832	0.0193163	0.0152005	0.155755	0.0837511	1.64963	0.00104395	0.0276	0.0373296	0.0538352	0.00517027	0.225603	0.99488
FHP32_7	0.318956	0.00327974	0.750335	0.11522	0.106903	0.0967107	0.0103809	0.0890203	0.00421136	0.0615456	0.00079986	0.182903	0.0210129	0.0561365	0.194892	0.000247264	0.0197327	0.00617772	0.063713	0.169021	0.0202165	0.460174	0.187159	0.244069	0.300961	0.00119525	0.0925332	0.241397	0.0149933	1.69433	2.8429e-05	0.142403	0.0503282	0.00755374	0.217395	0.20609	0.0367068	0.0395009	0.0268176	0.203101	0.156867	0.986018	0.00261011	0.0642633	0.0488117	0.0576064	0.00921711	0.31346	0.782547
FHP32_8	0.343471	0.00498041	0.959026	0.19429	0.110034	0.126563	-0.00186164	0.0930234	0.00963936	0.0581178	0.00119064	0.205851	0.0166074	0.0414164	0.248182	4.07817e-05	0.0108231	0.00385562	0.0762179	0.162078	0.0150304	0.399591	0.176779	0.266642	0.299747	0.00303656	0.112761	0.357977	0.0181606	1.82449	0.000294849	0.110216	0.040845	-0.000598321	0.205528	0.177717	0.0366906	0.0547642	0.0388859	0.241009	0.155518	2.12365	0.0013379	0.0590016	0.0692825	0.10598	0.00990932	0.273816	1.26103
FHP32_9	0.162792	0.000772442	0.496355	0.0981027	0.0648975	0.0441196	0.0076179	0.0579915	0.00286019	0.0484309	9.33661e-05	0.125604	0.0124985	0.0291332	0.11612	4.07817e-05	0.00785831	0.0031182	0.0477862	0.0948752	0.0119543	0.270722	0.109674	0.21496	0.212695	0.00128434	0.0670785	0.198306	0.0128701	1.05125	2.8429e-05	0.103612	0.0515144	0.00335982	0.127746	0.0914521	0.0203991	0.0218903	0.0192365	0.106729	0.0875329	1.22695	0.00036483	0.0423695	0.0253582	0.0274877	0.00647088	0.168871	0.785564
FHP32_10	0.383219	0.000384027	1.25081	0.216151	0.221443	0.165803	0.00817017	0.0719246	0.00787899	0.0822785	0.0015467	0.323741	0.0343488	0.0610375	0.307236	4.07817e-05	0.0146694	0.00527248	0.151791	0.189413	0.0250361	0.464158	0.287755	0.295009	0.440438	0.00421026	0.135305	0.2986	0.0285056	2.66108	2.8429e-05	0.213715	0.0793225	0.00880985	0.338358	0.275041	0.033436	0.0789525	0.0558801	0.289316	0.236922	2.13632	0.00129292	0.167319	0.0681422	0.0724237	0.0158748	0.477382	1.87381
FHP34_2	0.403161	0.00390059	0.915044	0.0902204	0.130281	0.191024	0.0101626	0.119294	0.00662015	0.0379027	0.000761479	0.175696	0.0248256	0.03819	0.214551	4.07817e-05	0.0114042	0.00408484	0.106808	0.14572	0.0203461	0.393244	0.190332	0.216498	0.308046	0.00214116	0.0718939	0.250131	0.0140369	1.77084	2.8429e-05	0.141412	0.0558467	-0.000598321	0.181361	0.142699	0.0191566	0.0352688	0.0513267	0.110503	0.154898	1.26615	0.000855326	0.0759195	0.0925553	0.146465	0.00644904	0.256146	0.793989
FHP34_3	0.47493	0.00229339	1.05249	0.0837931	0.0992896	0.163685	-0.00204922	0.120375	0.0109191	0.05571	5.38419e-05	0.232026	0.0256796	0.0105317	0.22261	4.07817e-05	0.00707292	-3.98089e-05	0.0790564	0.112178	0.00965788	0.496074	0.175227	0.174901	0.238206	0.00418299	0.0885309	0.297364	0.0209072	2.28383	2.8429e-05	0.116747	0.0592608	-0.000598321	0.166642	0.108054	0.0044483	0.0584131	0.0404028	0.128443	0.131344	1.45918	0.0020996	0.0493685	0.0718709	0.11337	0.00788617	0.271566	1.00276
FHP34_4	0.212318	0.00208073	0.623625	0.0703386	0.0798717	0.14449	0.00725277	0.0929888	0.00240847	0.0352263	0.00030865	0.138495	0.0223017	0.0294124	0.119479	9.65037e-05	0.00849263	0.00271902	0.0370397	0.0782145	0.0126212	0.198219	0.128919	0.138134	0.169898	0.00117666	0.0469038	0.149751	0.0128373	1.15681	0.000340657	0.0921953	0.0869527	-0.000598321	0.119033	0.10405	0.00937284	0.0153902	0.0407963	0.103652	0.118338	0.55389	0.0011765	0.0578761	0.0487969	0.0769783	0.00903796	0.164265	0.431358
FHP34_5	0.284319	9.14604e-06	0.704696	0.0886313	0.0913054	0.135078	0.0169988	0.086914	0.00481461	0.0399411	0.000949662	0.177308	0.0209154	0.0321851	0.160793	4.07817e-05	0.0109289	0.00324618	0.0696701	0.135734	0.0171494	0.306667	0.161499	0.209402	0.204124	0.00186513	0.0631571	0.245437	0.0146089	1.43183	0.000463786	0.105336	0.0624414	0.0029217	0.148123	0.0970157	0.0103093	0.0240899	0.0429597	0.103891	0.174641	1.25589	0.00181221	0.0619559	0.069485	0.130618	0.00763166	0.233394	0.871712
FHP34_6	0.16844	0.00121878	0.734614	0.0980542	0.0776462	0.0849534	0.0117712	0.0973701	0.00387744	0.0222109	5.38419e-05	0.112724	0.0135465	0.0427874	0.138009	4.07817e-05	0.013503	0.00102637	0.103716	0.146363	0.0167091	0.196667	0.208009	0.274106	0.220812	0.00218378	0.0884049	0.355272	0.0209543	1.30071	2.8429e-05	0.143043	0.0488313	-0.000598321	0.134648	0.122306	0.00882025	0.00886499	0.0403949	0.0528399	0.0913213	2.63922	0.000568823	0.0978716	0.0691134	0.148129	0.00895992	0.181203	1.53246
FHP34_7	0.2672	0.00710194	0.712095	0.110783	0.155043	0.146831	0.0187609	0.11523	0.00556514	0.04865	0.00171914	0.193899	0.0372723	0.0356143	0.236409	0.00023943	0.0224037	0.00564152	0.102728	0.132926	0.0238087	0.364608	0.204487	0.235742	0.232076	0.0015193	0.0894855	0.384962	0.021213	1.52135	0.00129892	0.166459	0.0503072	0.00388151	0.170723	0.142618	0.0176653	0.022908	0.0480205	0.140507	0.201456	1.57433	0.00348345	0.126147	0.0418911	0.10596	0.0106661	0.265765	1.12253
FHP34_8	0.227707	0.00371278	0.597467	0.0960399	0.0850543	0.090221	0.00824949	0.0957365	0.00295656	0.0493463	0.000285245	0.145816	0.018367	0.0286351	0.170284	4.07817e-05	0.0102513	0.00398834	0.0974078	0.115446	0.0159638	0.319996	0.157736	0.189936	0.221991	0.00155446	0.0603704	0.276232	0.0169237	1.35995	2.8429e-05	0.0951544	0.0453777	0.00256179	0.140638	0.117161	0.0176787	0.00964446	0.0389185	0.0897388	0.103201	1.53537	0.000981083	0.0603023	0.0434992	0.101244	0.00694998	0.197388	1.03775
FHP34_9	0.195091	0.00119206	0.470563	0.0727485	0.0552389	0.064987	0.00562557	0.0835137	0.0035108	0.0326138	0.000209903	0.0970461	0.0140497	0.0253146	0.123948	4.07817e-05	0.00762965	0.0032359	0.0433308	0.0884113	0.0114594	0.259233	0.0972525	0.153533	0.159831	0.000726196	0.0660143	0.249966	0.0139287	1.04031	2.8429e-05	0.0648956	0.0622631	-0.000171189	0.113325	0.094022	0.0090044	0.00471139	0.0166545	0.0662494	0.0733845	1.25464	0.000588368	0.0518862	0.0119415	0.0388038	0.00407968	0.148396	0.887213
FHP34_10	0.177436	0.00596445	0.548172	0.0713862	0.0936659	0.0591281	0.0095056	0.0679587	0.0033646	0.0440211	0.000215978	0.111598	0.0207579	0.0303459	0.131797	4.07817e-05	0.0110756	0.00611525	0.0912625	0.10203	0.0116642	0.277533	0.154317	0.191369	0.21393	0.00107933	0.0590544	0.230214	0.0148745	0.178296	0.000253347	0.106684	0.0560893	0.00322544	0.136599	0.0864462	0.0133076	0.0231813	0.0335897	0.0716511	0.137784	1.36191	0.00139466	0.0635432	0.0140349	0.0265393	0.00544649	0.18525	0.947783
FHP34_11	0.064746	-0.00115329	0.062387	-0.0215127	0.0461078	0.022816	0.00706006	0.0240681	0.00100349	-0.00341386	9.42297e-05	0.0081662	0.00483811	0.0294552	0.106444	0.0003515	0.00243526	0.000311634	0.063855	0.121318	0.00619166	-0.0524227	0.066964	0.102008	0.0605655	0.00134545	0.0259956	0.067744	0.0108684	0.67736	-0.000283685	0.0757971	0.107603	0.00261426	-0.014874	0.0398914	0.0183417	-0.0104398	0.00388757	0.0251648	-0.00736672	1.52036	0.000939328	0.0232834	0.0630864	0.0665333	0.0043249	0.0245947	0.993669
FHP34_12	0.166383	-9.62384e-05	0.363722	0.0674975	0.0392548	0.0418541	0.00208379	0.0591716	0.00127085	0.0330556	1.26678e-05	0.0720613	0.0107512	0.0271256	0.118164	-3.28207e-05	0.00723967	0.00184862	0.0630462	0.0903136	0.0162462	0.173964	0.107122	0.126727	0.12299	0.000358345	0.05653	0.204371	0.0034323	0.878966	0.00125032	0.0448029	0.0412068	0.000803176	0.079308	0.0587445	0.00913883	0.00674768	0.0100134	0.0427341	0.0694371	1.27669	0.00134172	0.0459555	0.00513599	0.0183245	0.00433282	0.17059	1.26497
FHP34_13	0.181878	0.00120148	0.369785	0.0552675	0.0461032	0.0585018	0.00541925	0.0648987	0.00332699	0.0409715	0.000119415	0.0809349	0.00820953	0.0232048	0.133656	2.66937e-05	0.00923793	0.00246511	0.0498365	0.0871937	0.010815	0.207274	0.092113	0.1125	0.112994	0.000551334	0.0441938	0.216013	0.00600682	0.857671	0.000953365	0.0464773	0.0588371	-0.00120292	0.0387954	0.0747264	0.0299613	0.0107089	0.0136557	0.0492492	0.0907922	1.20497	0.0013151	0.0483639	0.00946914	0.0188865	0.0030003	0.154426	1.17897
FHP34_14	0.131228	0.00065904	0.348769	0.0553842	0.0332575	0.0401738	0.005174	0.0383519	0.00319079	0.0317638	-8.97859e-06	0.0723164	0.00996387	0.0265122	0.0900045	-3.28207e-05	0.00909591	0.00186604	0.071433	0.0790499	0.0127125	0.146025	0.101754	0.124788	0.128374	0.000207915	0.0530321	0.200792	0.00738756	0.784069	0.000428391	0.0466849	0.0623742	0.000555238	0.085106	0.0627499	0.00937564	0.0221224	0.0156689	0.0328231	0.116542	1.39011	0.000573711	0.0538513	0.00115648	0.0105295	0.00118109	0.189995	1.21726
FHP34_15	0.113986	0.00438402	0.453571	0.0405388	0.050984	0.0337848	0.00574465	0.0705844	0.00384427	0.0488331	0.000137632	0.0935131	0.0161426	0.0216698	0.0882076	0.000214076	0.00955575	0.0022193	0.0501959	0.0824517	0.00835409	0.181771	0.0923512	0.108919	0.131927	0.000564142	0.0332265	0.132564	0.00517115	1.01065	0.00394994	0.0606052	0.0665495	-0.00103051	0.0725931	0.0726416	0.00884859	0.0342922	0.0257658	0.0397636	0.137464	0.800003	0.000522772	0.0445263	-0.000121087	0.00265734	0.00231384	0.169427	0.766954
FHP34_16	0.133065	0.00412385	0.370966	0.0679708	0.0326042	0.0213247	0.00516639	0.0476865	0.00901769	0.0431347	-2.88547e-06	0.0709388	0.0255193	0.0214166	0.0812396	0.000353021	0.00709204	0.0034359	0.0669365	0.0930946	0.0158813	0.166589	0.124331	0.14025	0.170822	0.00154238	0.0538828	0.28187	0.0302044	0.905321	0.0014077	0.0351558	0.0395145	-0.000368459	0.0619404	0.0512753	0.00339605	0.0223169	0.0223221	0.0238556	0.142386	1.43163	0.000522103	0.0603191	-0.00188666	0.00567246	-0.000264348	0.175099	1.48733
FHP34_17	0.0713664	-0.000599487	0.339814	0.0833278	0.0241542	0.0141444	0.00832973	0.0323346	0.00822784	0.0315878	-2.40052e-05	0.0780266	0.0219525	0.0182961	0.0593065	0.000321857	0.00679712	0.00209508	0.0601659	0.126374	0.0183202	0.13088	0.12917	0.145951	0.10475	0.000923325	0.045495	0.329319	0.0270584	0.549346	-0.000283685	0.0467994	0.0516853	-0.00236123	0.0621741	0.0372451	-0.000956073	0.0185331	0.0166514	0.0154553	0.184728	1.37489	0.000294044	0.0885318	-0.00150462	0.0140869	-0.000585032	0.107734	1.4259
FHP38_2	0.100138	-0.000355453	0.329414	0.114682	0.0463541	0.0745195	0.00990507	0.0364414	0.00263998	0.024136	0.000756299	0.0937872	0.0141271	0.0176435	0.0774357	4.07817e-05	0.00765125	0.00094996	0.0995098	0.0916809	0.013922	0.127328	0.109629	0.13687	0.192619	0.00119241	0.0365725	0.541902	0.0124998	0.851194	0.000234351	0.0513606	0.0422309	0.00024319	0.0878544	0.058651	0.0200654	0.0115401	0.0151927	0.0678773	0.0623836	2.18096	0.000312672	0.0548664	0.0148484	0.0124934	0.00399426	0.154397	1.15467
FHP38_3	0.229802	0.00393938	0.773189	0.168608	0.127272	0.233356	0.00815156	0.0796992	0.0616121	0.0921026	0.000149106	0.151103	0.0247048	0.0727536	0.196371	4.07817e-05	0.0167439	0.00535297	0.171977	0.205661	0.0165798	0.430195	0.262538	0.367011	0.341353	0.00143203	0.120559	0.841225	0.0182694	1.61226	2.8429e-05	0.161171	0.0381297	0.0131079	0.212673	0.190252	0.0583276	0.0186124	0.030851	0.175223	0.150898	3.18964	0.000828697	0.127893	0.0266224	0.026659	0.0077249	0.313879	1.99826
FHP38_4	0.153976	0.00237771	0.487927	0.12959	0.0562542	0.114073	0.000914088	0.0387204	0.00356147	0.0413608	5.38419e-05	0.13032	0.0163874	0.0255556	0.109657	4.07817e-05	0.00720957	0.00216906	0.0531999	0.107988	0.0100093	0.180353	0.111141	0.191059	0.184824	0.00145902	0.0471695	0.318535	0.0148744	1.28137	8.76877e-05	0.0567462	0.0525791	0.00280076	0.103202	0.0918125	0.0109819	0.0112126	0.0169507	0.116417	0.0941418	1.66068	0.00193262	0.0579789	0.013272	0.0138103	0.00374733	0.124577	1.03752
FHP38_5	0.291138	0.000470071	0.578947	0.122713	0.0675398	0.16252	0.00490405	0.102503	0.00807215	0.0364795	0.000682384	0.120614	0.0148469	0.0133833	0.142551	4.07817e-05	0.00684824	0.00336939	0.039072	0.0792792	0.0130421	0.216143	0.08878	0.14189	0.221244	0.00329694	0.042635	0.309977	0.0252866	1.83124	0.000165859	0.057802	0.0896318	0.00382937	0.120304	0.101284	0.00768276	0.0149785	0.0124939	0.208914	0.062721	1.58924	0.000974649	0.0295835	0.0285838	0.0152526	0.00887174	0.16225	0.931055
FHP38_6	0.309439	0.00373157	0.525749	0.110511	0.0528246	0.142453	0.00478231	0.100342	0.00443115	0.0385617	0.000372081	0.102518	0.0125199	0.0136742	0.143142	4.07817e-05	0.00750763	0.0042032	0.0599213	0.0999199	0.0106427	0.256818	0.104384	0.137483	0.219009	0.00157763	0.0423307	0.559965	0.0157145	1.70839	0.000670931	0.0538523	0.0510357	0.00102062	0.11982	0.0676916	0.00833132	0.00821943	0.0110004	0.153695	0.047147	1.86864	0.00393374	0.0713381	0.0369957	0.0466313	0.00598234	0.159454	1.34861
FHP38_7	0.275269	1.55705e-05	0.525258	0.0908197	0.0599976	0.107254	-0.000554371	0.103534	0.0180232	0.0233092	5.38419e-05	0.121582	0.0117205	0.0123199	0.111858	4.07817e-05	0.00537301	0.00170285	0.0488256	0.0847264	0.00622048	0.167067	0.0746544	0.147034	0.216631	0.00233931	0.0445253	0.370993	0.016386	1.57365	0.000152014	0.0575499	0.0556078	-0.000598321	0.101863	0.079437	0.00447917	0.0138777	0.00784689	0.162288	0.0401457	1.53736	0.00122282	0.0715323	0.0259139	0.0239586	0.00642474	0.136336	1.06058
FHP38_8	0.175346	0.00271324	0.391385	0.0996737	0.0471731	0.117139	0.0056903	0.0836885	0.0145922	0.0255767	5.38419e-05	0.090869	0.0172164	0.0178312	0.126014	4.07817e-05	0.00933715	0.0042774	0.0557561	0.0841678	0.011032	0.17313	0.0914896	0.145977	0.161033	0.00187626	0.0387336	0.444341	0.0110652	1.19569	2.8429e-05	0.0486053	0.0540368	0.00132934	0.0900886	0.0561645	0.0116075	0.00446936	0.0121956	0.0999674	0.0568828	1.55858	0.00112114	0.0593624	0.0162108	0.0211564	0.00380582	0.158615	0.967259
FHP38_9	0.18063	-4.13341e-05	0.440777	0.0838549	0.0549138	0.117077	0.000171907	0.0717665	0.0485474	0.0295959	5.38419e-05	0.0933603	0.0180515	0.0162422	0.106816	4.07817e-05	0.00843165	-0.000135828	0.0448178	0.074755	0.00863797	0.173782	0.0896212	0.147305	0.165872	0.00233313	0.0371389	0.354592	0.0159981	1.31351	0.000192794	0.0483926	0.0591481	-0.000598321	0.0875509	0.0571513	0.0132092	0.0104339	0.0191967	0.104411	0.0966442	1.59551	0.0028553	0.056094	0.0140074	0.011663	0.00346592	0.173352	1.03371
FHP38_11	0.144081	0.00133822	0.420256	0.0881673	0.0850005	0.105398	0.00657039	0.0650924	0.00574953	0.0400987	5.38419e-05	0.114493	0.0241833	0.0320716	0.101462	4.07817e-05	0.011186	0.00732658	0.051244	0.0781739	0.0144394	0.184089	0.0837549	0.162514	0.169384	0.00188841	0.0497318	0.287182	0.0171548	1.24575	2.8429e-05	0.0706223	0.0615243	-0.000598321	0.106634	0.0878879	0.0177161	0.019118	0.0186107	0.134524	0.0904606	1.32386	0.00156728	0.0403533	0.00606044	0.0118345	0.00519117	0.131309	0.88218
FHP38_12	0.266381	0.000435189	0.453905	0.149687	0.0382555	0.0774653	0.00320743	0.0384516	-0.00113225	0.0378504	3.29822e-05	0.104633	0.00544488	0.0304705	0.164031	-3.28207e-05	0.00764215	0.00157518	0.0457307	0.0769339	0.0098842	0.282392	0.102862	0.170837	0.147691	0.000209108	0.0529894	0.391813	0.0158581	1.11158	-8.09024e-05	0.0431396	0.0588006	-0.00212058	0.111889	0.0515637	0.0203238	0.00170181	0.00525954	0.12824	0.0446223	1.16991	0.000560722	0.049869	0.0206345	0.0408258	0.0044315	0.185194	1.58674
FHP38_13	0.12802	0.00932743	0.463943	0.134109	0.0519925	0.0669027	0.00901147	0.0367166	0.00103918	0.0560058	-5.11495e-05	0.100945	0.0215694	0.0541984	0.119815	0.000183476	0.00738643	0.000259262	0.0470071	0.101131	0.00382559	0.198997	0.116356	0.159252	0.131778	0.00187573	0.0551628	0.286658	0.0032113	0.807104	-0.000283685	0.0861176	0.069782	0.000676932	0.113363	0.0500679	0.0495266	0.00933702	0.0290439	0.0891687	0.0632743	0.938227	0.000175098	0.0229995	0.02897	0.035734	0.00675172	0.224678	1.24196
FHP38_14	0.248809	0.00522591	0.549583	0.137942	0.0573155	0.0612202	0.00210053	0.0457811	0.0249362	0.0606553	0.000425068	0.12677	0.011819	0.0365491	0.166388	0.000199257	0.00509106	0.00366371	0.0313384	0.0825259	0.00463904	0.28159	0.0890098	0.136352	0.174876	0.00252413	0.0437166	0.315255	0.0102425	0.874339	-0.000283685	0.0429421	0.087416	0.00262177	0.124107	0.0795551	0.0384204	0.0177424	0.0114619	0.101313	0.0681217	1.31141	0.000939687	0.0596966	0.016018	0.0290453	0.00330093	0.243552	1.40209
FHP38_15	0.197497	0.00257056	0.462962	0.102027	0.0505105	0.0563671	0.00553424	0.0374504	-0.000792069	0.0269194	4.54924e-05	0.0853747	0.00931056	0.0349182	0.106238	0.000142198	0.00626469	0.00320968	0.0512681	0.0866905	0.012464	0.196792	0.089145	0.122026	0.130487	0.000314349	0.0375745	0.278666	0.0118705	0.870284	0.000180414	0.0469654	0.0578593	0.00130052	0.0826091	0.0541795	0.0356014	0.00261743	0.0167051	0.0870914	0.069465	1.22514	3.0713e-05	0.0505934	0.0177533	0.0213158	0.0025673	0.169475	1.10873
FHP38_16	0.143798	-0.00115329	0.484999	0.123684	0.0616207	0.0710492	0.00278661	0.0627265	0.00141137	0.0420332	-5.11495e-05	0.105857	0.0113229	0.0339515	0.0990174	0.000337047	0.010249	0.000826192	0.0384244	0.10564	0.0159538	0.2277	0.0987245	0.152956	0.160096	0.00122949	0.0388028	0.229756	0.00903042	1.07351	-0.000283685	0.0653533	0.0530548	-0.00168347	0.106787	0.0657512	0.032549	0.00726301	0.0141117	0.0871236	0.0837246	1.16308	-0.000188835	0.0562267	0.0103491	0.0124447	0.00560578	0.183806	0.974646
FHP38_17	0.131726	0.00558595	0.58617	0.121148	0.0773218	0.0761033	0.00292299	0.0482659	0.0159001	0.0398637	4.83472e-05	0.118105	0.021303	0.0430574	0.0934141	0.000124239	0.00764035	0.00485239	0.0233645	0.0776268	0.0147899	0.166753	0.112607	0.144232	0.186644	0.000848669	0.044415	0.121672	0.0159936	1.10507	-0.000283685	0.0901668	0.116964	-7.96711e-05	0.11546	0.0800967	0.0328423	0.0355608	0.0481533	0.0800573	0.13426	0.773324	0.00144874	0.0434732	0.00700414	0.00681748	0.00562756	0.167171	0.942467
FHP38_18	0.141258	0.0027764	0.384832	0.106559	0.0439795	0.0444139	0.00473649	0.037996	0.00218644	0.0514529	8.67217e-05	0.0819144	0.0118097	0.0311323	0.102983	0.000233213	0.0103986	0.00308648	0.032628	0.0825879	0.0168001	0.2043	0.100541	0.131184	0.155016	0.000693221	0.033647	0.200521	0.0115874	0.877829	-0.000283685	0.0651157	0.0779819	0.00033251	0.0660862	0.0504811	0.0195052	0.0105861	0.0387194	0.0761374	0.111973	1.01534	0.00074471	0.0537237	0.00291348	0.00669411	0.00247841	0.182576	0.929509
FHP38_19	0.166316	0.000877155	0.401278	0.0790743	0.0407461	0.0476383	0.00413288	0.03233	0.00463436	0.0464952	3.87211e-05	0.098147	0.00921727	0.0307894	0.146085	-3.28207e-05	0.0109156	0.00373783	0.0277096	0.0970059	0.0204664	0.199891	0.0958231	0.140737	0.143706	0.00038816	0.0297911	0.120722	0.00671874	0.962962	0.000223296	0.0587205	0.0809089	0.0019683	0.071431	0.0533659	0.0214941	0.0149649	0.030257	0.0723109	0.156515	0.684875	0.00104214	0.0530469	0.00225235	0.00871574	0.00312643	0.194675	0.781537
FHP4_02	0.239438	0.000837104	0.356843	0.0734691	0.0190167	0.0607317	0.00229744	0.0365551	0.00335459	0.0255644	-0.000245707	0.0543574	0.0108952	0.00855626	0.0890406	4.33607e-06	0.0059311	0.00307652	0.0546087	0.0900834	0.0102961	0.23404	0.137453	0.19141	0.165906	-0.000682412	0.0411781	0.356729	0.0042299	0.762353	-0.000159498	0.0457148	0.0414276	0.000236889	0.0612405	0.0238222	0.000866016	0.0184496	0.00995839	0.0360784	0.0720203	2.51533	0.00158982	0.0538093	0.132157	0.168559	0.00382184	0.201602	1.59818
FHP4_03	0.66436	0.000771468	0.808655	0.120192	0.0553713	0.0834368	0.00336231	0.16677	0.00144467	0.0599901	-0.000153797	0.16845	0.0174141	0.0237396	0.219329	4.33607e-06	0.0132327	0.00252878	0.0371449	0.150091	0.0125058	0.54951	0.140115	0.220153	0.214805	-0.000936065	0.0564166	0.298825	0.0177406	2.60093	-1.81262e-05	0.0802116	0.0487486	0.000481089	0.27002	0.146446	0.00399464	0.0242392	0.0209726	0.115726	0.102557	0.880834	0.00181199	0.0498184	0.0702289	0.0994741	0.00588083	0.25881	0.680996
FHP4_04	0.522408	0.000647445	0.834539	0.104499	0.0502647	0.0461942	0.00205297	0.0732833	-0.000816454	0.0542414	-0.000245707	0.121875	0.0247079	0.00804355	0.193215	0.000118816	0.0163027	0.00438294	0.0483395	0.0954686	0.00766828	0.3906	0.110396	0.182372	0.207157	0.0018825	0.052946	0.290195	0.0241526	2.12859	0.0007777	0.0391057	0.0589147	0.000709933	0.118942	0.0537673	0.00818281	0.021033	0.0145704	0.112142	0.115572	1.4593	0.00486237	0.0499901	0.0223624	0.0378084	0.00940951	0.266122	1.37178
FHP4_06	0.296796	0.00161962	0.416888	0.0786463	0.0420627	0.0371791	0.00291918	0.0686317	0.00176564	0.0348538	-8.51598e-05	0.0808078	0.00968392	0.0175408	0.107014	0.000224594	0.0110294	0.00286224	0.054178	0.0884822	0.0112938	0.411873	0.0933101	0.117192	0.167532	-0.00123826	0.0500967	0.237861	0.0089694	1.26501	-0.000159498	0.0588149	0.044832	0.000307534	0.0833082	0.107893	0.00345743	0.0269708	0.0211363	0.046302	0.118487	1.06324	0.000931747	0.049141	0.0209814	0.0132327	0.00698068	0.176659	0.902314
FHP4_07	0.391321	0.000647445	0.367787	0.107765	0.0283203	0.0462798	0.00385658	0.0903807	0.00311171	0.0476241	-0.000245707	0.0914521	0.00484052	0.00415359	0.103743	4.33607e-06	0.00324348	0.00229213	0.0470549	0.0735127	0.0158587	0.36428	0.0876778	0.124871	0.135264	0.000376888	0.057255	0.272806	0.0144737	1.43641	-0.000159498	0.0440446	0.0463299	0.000236889	0.0962588	0.0429612	-0.000185053	0.0196037	0.014286	0.0553302	0.0923896	1.17653	0.000645019	0.0473062	0.0222445	0.0464248	0.00373202	0.168998	1.33252
FHP4_08	0.145768	0.000647445	0.555416	0.0746415	0.0853515	0.066139	0.00786983	0.0399744	0.00114591	0.0119149	0.000221899	0.0458108	0.00965369	0.0240871	0.116308	4.33607e-06	0.011756	0.00616968	0.0415956	0.0843819	0.0120899	0.0906511	0.176784	0.199827	0.211958	0.00788754	0.0186732	0.164913	0.0287832	0.638435	0.000660144	0.0755367	0.0749127	0.00218268	0.0292468	0.0252265	-8.73212e-05	0.0188314	0.0238466	0.0479347	0.10109	1.40162	0.00288185	0.0499501	0.0562052	0.162004	0.0134598	0.134478	0.678716
FHP4_09	0.227262	0.0015608	0.737055	0.107378	0.0541129	0.0234934	0.00535015	0.0579304	0.00490035	0.0461212	8.39111e-05	0.110505	0.0296017	0.0128585	0.120289	4.33607e-06	0.0268322	0.00425229	0.047985	0.105548	0.0183166	0.314895	0.152985	0.17728	0.240291	-0.000959871	0.0646426	0.166142	0.00660504	1.46361	-0.000159498	0.109757	0.051016	0.000959448	0.215515	0.0393803	0.00362498	0.0390451	0.0575462	0.0542364	0.224606	1.10091	0.000932243	0.0585009	0.0301111	0.0635598	0.00488879	0.218547	1.42327
FHP4_10	0.158247	0.000835129	0.265988	0.0903471	0.0171061	-0.00412779	0.00124734	0.0357068	-0.000905342	0.027066	-0.000245707	0.0409321	0.00852575	0.00267275	0.0639366	4.33607e-06	0.00474371	0.00182711	0.0480482	0.0454357	0.00687291	0.0594754	0.0845205	0.123085	0.108978	-0.000614852	0.0397497	0.139462	0.00190659	0.592756	-0.000159498	0.0281754	0.041545	0.000566752	0.0594592	0.0248255	-0.0014668	0.0177575	0.0291151	0.017636	0.0962896	1.10549	0.000464868	0.0326846	0.00787942	0.0200469	-0.000328463	0.125802	1.41467
FHP4_11	0.399341	0.00397947	0.673856	0.120782	0.100425	0.01335	0.00627062	0.0851436	0.0112561	0.0556877	-0.000245707	0.111524	0.0212154	-0.000801915	0.178072	4.33607e-06	0.00542897	0.0053964	0.0655199	0.0859564	0.00945457	0.225598	0.0985225	0.173739	0.193053	0.001357	0.0927252	0.481652	0.0186858	1.60888	-0.000159498	0.0745684	0.0692439	0.000537243	0.178619	0.0802365	0.00537094	0.0281656	0.0326	0.0638819	0.128767	2.0171	0.00112118	0.0703354	0.0129459	0.0194648	0.00542557	0.205221	2.26049
FHP4_12	0.138169	-3.61976e-05	0.459973	0.0835724	0.0557135	0.0655288	0.00204033	0.034083	0.00392103	0.0444991	0.000122916	0.112225	0.018419	0.0158034	0.0899884	0.000122914	0.00905881	0.00371855	0.0420932	0.0826566	0.0136777	0.189743	0.136369	0.168664	0.185574	0.00108237	0.046573	0.133039	0.0126219	0.944655	2.8429e-05	0.083377	0.0301869	0.00117635	0.0799763	0.0984311	0.0174483	0.00789836	0.0305132	0.0586175	0.0826853	0.894949	-0.000123396	0.0601538	-0.00104465	0.00107067	0.00655346	0.19343	0.776467
FHP4_13	0.292682	0.00113402	0.797081	0.120589	0.104511	0.110268	0.0115019	0.0764073	0.00955103	0.0777085	0.000869978	0.212225	0.0348684	0.0263231	0.169099	4.07817e-05	0.0135529	0.00802115	0.0698914	0.133305	0.0211053	0.338348	0.171351	0.225591	0.298924	0.0017912	0.0750639	0.151539	0.0136582	1.6057	2.8429e-05	0.174279	0.0833742	0.00153271	0.171467	0.102422	0.0158263	0.0275605	0.0678566	0.0959736	0.220663	1.06078	0.000461025	0.0991441	0.114277	0.135424	0.0100685	0.275134	0.737164
FHP4_14	0.428765	0.00284863	1.62995	0.19154	0.194811	0.102582	0.00528187	0.157382	0.00400824	0.104245	5.38419e-05	0.377889	0.0408783	0.0350261	0.338529	4.07817e-05	0.0243608	0.0149277	0.0919038	0.230111	0.0332205	0.39604	0.286332	0.389713	0.553318	0.00550232	0.116302	0.207231	0.0163902	2.01182	2.8429e-05	0.329216	0.129486	0.00678866	0.26948	0.195415	0.0140089	0.135057	0.212552	0.110671	0.434581	1.54538	0.00128782	0.0812797	0.0341517	0.0652147	0.0116713	0.371245	0.891235
FHP4_15	0.161803	0.000920117	0.638773	0.0947987	0.0908557	0.0858486	0.0106843	0.064449	0.00590312	0.0637236	0.000438642	0.144486	0.0388703	0.0242317	0.156056	4.07817e-05	0.0153169	0.00545177	0.0577642	0.113197	0.0227648	0.300164	0.141565	0.141248	0.243497	0.00147218	0.0527172	0.0739947	0.0198435	1.09272	2.8429e-05	0.140663	0.0954496	0.00347545	0.150347	0.107788	0.0153272	0.0397431	0.0976347	0.0435252	0.213666	0.557209	0.000264126	0.0802305	0.0123808	0.0214891	0.00557792	0.203715	0.343198
FHP4_16	0.162032	-0.000355453	0.725435	0.117422	0.105322	0.037103	0.00329848	0.040523	0.0196071	0.0668109	5.38419e-05	0.133565	0.0164066	0.0182668	0.121415	4.07817e-05	0.0141627	0.00349905	0.0412729	0.0726296	0.0219326	0.291862	0.143483	0.136189	0.257722	0.00249746	0.0640953	0.0927746	0.00639858	1.22341	2.8429e-05	0.127358	0.131474	0.00958209	0.180602	0.112239	0.0118705	0.0663092	0.114508	0.0547824	0.179732	0.526692	0.000197252	0.0333678	0.00257449	0.0166374	0.0059409	0.177847	0.484173
FHP4_17	0.163611	-0.000355453	0.796075	0.110271	0.0927946	0.017256	0.0128692	0.0581844	0.00498491	0.0750777	0.000500481	0.141304	0.0272664	0.00922871	0.137147	4.07817e-05	0.0117078	0.0112599	0.0412782	0.121042	0.0173947	0.319479	0.169779	0.161364	0.231456	0.00222728	0.0720999	0.0647924	0.016264	1.53219	0.000412002	0.178417	0.0914515	0.00445469	0.197737	0.0987597	0.00437254	0.0517964	0.189043	0.0286512	0.321513	0.536125	0.0012069	0.0875798	0.0135094	0.0213235	0.00608182	0.270069	0.481598
FHP4_18	0.157475	-0.000355453	0.49254	0.0646977	0.0597022	0.0142058	0.00287709	0.0404347	0.00422689	0.0389699	5.38419e-05	0.114955	0.0187135	0.0179388	0.118291	4.07817e-05	0.00799179	0.00304381	0.0411449	0.0776309	0.0123149	0.208354	0.0987667	0.11158	0.178972	0.00126361	0.0509828	0.0748934	0.0148029	0.836773	2.8429e-05	0.0957252	0.0745402	0.00145044	0.100673	0.0684684	0.0248657	0.0110523	0.0670742	0.0414554	0.145816	0.683834	0.000149491	0.0608364	0.00396379	-0.00215446	0.00452966	0.161746	0.475066
FHP4_19	0.116282	0.000952964	0.475444	0.0755053	0.0699437	0.0612129	0.00238566	0.0291088	0.00473351	0.0280592	5.38419e-05	0.0973439	0.0137813	0.0136342	0.0924161	4.07817e-05	0.00742098	0.00350135	0.0547483	0.0651437	0.0103897	0.182141	0.111041	0.140368	0.196879	0.00263855	0.0633045	0.0941168	0.00941373	0.841435	0.000922922	0.0842129	0.0762309	0.0015861	0.103505	0.0568213	0.0229029	0.0111517	0.0747051	0.0468305	0.128114	1.08171	-0.000194555	0.0510279	-0.00121231	-0.00569676	0.00549114	0.187871	0.88412
FHP4_20	0.200909	0.000471962	0.566378	0.0837267	0.0574023	0.0768888	0.00122416	0.0498597	0.00244135	0.0448445	0.000123468	0.112362	0.0166416	0.014442	0.0898133	0.000204625	0.0103693	0.00168806	0.0396671	0.0875842	0.012364	0.240434	0.133373	0.172101	0.169655	0.00111657	0.0613167	0.116095	0.0128651	1.09579	2.8429e-05	0.0951915	0.0593663	0.00120612	0.120126	0.0705032	0.015281	0.00792568	0.057712	0.057164	0.122846	0.817538	4.58872e-05	0.0493084	0.0428068	0.0498773	0.00631285	0.193151	0.508458
FHP4_21	0.381916	0.000870405	0.661537	0.0705071	0.0450721	0.0460875	-0.00110181	0.0882519	0.00445452	0.0213545	5.38419e-05	0.101686	0.0118438	0.00844873	0.139166	4.07817e-05	0.00336684	0.00191477	0.0345718	0.0735424	0.0105326	0.267642	0.0899744	0.135152	0.204568	0.00230145	0.0714178	0.198785	0.0150202	1.33666	2.8429e-05	0.0634728	0.0448556	-0.00026866	0.120514	0.0905521	0.00782768	0.00534708	0.0235979	0.0650332	0.0703021	1.60125	0.000472251	0.0714866	0.0714032	0.0649786	0.00744808	0.212441	1.04487
FHP4_22	0.237556	0.00237217	0.681449	0.116034	0.0669501	0.0279151	0.00163722	0.074028	0.00680965	0.0473272	8.04403e-05	0.115088	0.0168234	0.00826202	0.13129	4.07817e-05	0.00862384	0.00239671	0.0689647	0.0970408	0.0152816	0.271021	0.150863	0.190088	0.206988	0.00255575	0.0869688	0.202571	0.0105598	1.24303	2.8429e-05	0.106097	0.0521058	0.00102444	0.146232	0.0815028	0.00340625	0.0174269	0.101718	0.0401403	0.204587	1.89052	0.000500912	0.0804197	0.0149435	0.0231056	0.00568682	0.232086	1.23852
FHP4_23	0.267953	-0.000142134	0.504683	0.100068	0.0481273	0.0121825	-0.000516426	0.0598348	0.0016663	0.030719	5.38419e-05	0.082199	0.0121977	0.00559983	0.100393	4.07817e-05	0.0048709	0.00228307	0.084287	0.0632965	0.00964039	0.157552	0.149792	0.17426	0.201216	0.000968198	0.103035	0.347821	0.0141475	0.833479	2.8429e-05	0.0607412	0.0402983	0.000363242	0.118346	0.105445	0.00363426	0.00467843	0.0527796	0.0312455	0.0997103	2.59984	0.000303838	0.088026	-0.000510656	0.00313262	0.00464187	0.192698	1.59271
FHP4_24	0.115648	0.000390255	0.446427	0.0771204	0.0581307	0.0454664	0.000214018	0.0348568	0.00289755	0.0316534	0.000151737	0.0979685	0.0183105	0.0144141	0.101124	0.000369356	0.00619975	0.00217999	0.0464612	0.0697677	0.013996	0.1811	0.115787	0.139365	0.181911	0.0020202	0.0779485	0.142452	0.00896405	0.744222	2.8429e-05	0.0775045	0.0423484	0.00351506	0.106498	0.0671331	0.0126243	0.0140659	0.059577	0.0395529	0.112712	1.28175	-0.000141639	0.0643536	0.0216067	0.0305502	0.00517719	0.154467	0.946591
FHP4_25	0.249018	0.00155489	0.586292	0.0736813	0.0732388	0.0328639	0.000595615	0.0601407	0.0029974	0.0486222	0.00012641	0.102825	0.0157247	0.00804864	0.141921	4.07817e-05	0.00678284	0.00575444	0.0552834	0.0966191	0.0119198	0.274552	0.111684	0.155456	0.179956	0.00142101	0.0658507	0.172262	0.0157414	1.09791	2.8429e-05	0.0779743	0.0452913	0.00120838	0.128527	0.0962264	0.00744571	0.0159869	0.0734864	0.0653384	0.132483	1.55633	0.000105946	0.0643866	0.0149243	0.0212982	0.00500552	0.209232	0.851604
FHP4_26	0.192	0.001331	0.492336	0.0717294	0.0533397	0.0232484	0.00140193	0.0509692	0.00202179	0.0319995	0.000134551	0.0815552	0.0145796	0.00728048	0.106367	4.07817e-05	0.0046741	0.00299409	0.0344665	0.0742784	0.0117554	0.263599	0.0933998	0.131356	0.175848	0.00108005	0.0583187	0.127324	0.0116016	0.992057	0.000249483	0.0683803	0.053755	0.000986208	0.122616	0.071784	0.00503994	0.00377063	0.0518655	0.0467713	0.0948301	1.30011	5.43385e-05	0.0419554	0.00673221	0.00233676	0.00433911	0.15834	0.659346
FHP4_27	0.269855	0.000128221	0.37801	0.0625413	0.0307723	0.0143972	0.00145964	0.0309325	0.00163886	0.0452857	-5.11495e-05	0.0442009	0.00535957	0.00264601	0.141395	6.96783e-05	0.00431553	0.00210445	0.0406449	0.0619688	0.0116367	0.195876	0.0775172	0.12301	0.117575	0.000553533	0.0662495	0.185649	0.00799732	0.72671	0.000734362	0.0297959	0.0452192	0.000689044	0.0740556	0.0373773	0.00469288	-0.00153076	0.0281593	0.0341924	0.0912804	1.48983	0.000650498	0.0478168	0.0159873	0.0183682	0.000679185	0.221174	1.299
FHP4_28	0.17364	-0.00115329	0.265154	0.189964	0.0386617	0.0243257	0.00263756	0.0254763	0.0188258	-0.000645773	-5.11495e-05	0.0316621	-0.00119777	-0.0020213	0.0747006	0.00105934	0.00232345	0.00649962	0.120455	0.082021	0.0363462	0.133922	0.185449	0.25801	0.27392	0.0262381	0.158075	0.347056	-0.00275266	0.527456	-0.000283685	0.026902	0.0360408	0.00440041	0.177075	0.0192004	-0.00289256	-0.00867621	0.0369454	0.0200422	-0.0187258	3.52031	-0.000355917	0.108749	0.0186487	0.0233244	0.00184293	0.292776	3.8587
FHP4_29	0.280521	0.00271615	0.347903	0.0696955	0.0514394	0.0304444	0.00360803	0.0396703	0.000528531	0.0429427	-1.65525e-05	0.0570536	0.0128288	0.00882757	0.11851	-3.28207e-05	0.00844013	0.0025878	0.0586258	0.0828093	0.0114038	0.225972	0.0989212	0.128495	0.143801	0.000365522	0.0591536	0.186751	0.00210186	0.642892	0.00020834	0.0561261	0.0348482	0.000946526	0.119085	0.140495	0.0018488	0.0223929	0.0312019	0.0281533	0.0877029	1.51067	0.00109556	0.0723788	0.0103512	0.0252963	0.0022571	0.176084	1.81007
FHP4_30	0.307469	-9.89459e-05	0.478533	0.0948141	0.0574094	0.0336722	0.00267385	0.0503455	0.00143542	0.0383959	-5.11495e-05	0.0814323	0.0180664	0.00622303	0.127334	-3.28207e-05	0.00484233	0.00282444	0.0666197	0.0703172	0.0161803	0.214861	0.09687	0.143256	0.150956	0.000919285	0.0836145	0.188532	0.00848123	0.963166	-0.000283685	0.0414188	0.0469651	0.0101014	0.093727	0.0517122	0.010712	-0.00106998	0.0425509	0.0363136	0.151684	1.86775	0.000441621	0.0752413	0.0434052	0.0501629	0.00360883	0.252095	1.90021
FHP4_31	0.242484	-0.00115329	0.36959	0.136552	0.0188175	0.0139615	0.000929656	0.0127335	0.0297354	0.0327324	0.00321297	0.0329527	0.00202681	-0.0020213	0.0693435	-3.28207e-05	-0.000870371	0.000385536	0.0578719	0.0554656	0.00960742	0.124725	0.0880495	0.10807	0.148291	0.00624534	0.0868132	0.245722	-0.0122381	0.459747	-0.000283685	0.0248437	0.0243386	-0.00140229	0.00585731	0.0199702	-0.00289256	0.00103358	0.0130121	0.0216092	0.0446047	2.21135	0.00108374	0.0396622	0.0404861	0.0277903	-0.000519359	0.19897	2.58242
FHP4_32	0.216266	0.00446767	0.558476	0.0689601	0.0521223	0.0421243	0.00506433	0.0441569	0.00555623	0.0465059	-4.77447e-06	0.0907104	0.0215628	0.0113091	0.159604	-3.28207e-05	0.0101594	0.00474867	0.0473587	0.08939	0.0168707	0.223003	0.105954	0.130188	0.150889	0.000439308	0.0425299	0.111793	-0.000444541	0.825276	0.000178872	0.0667365	0.0622961	0.0109743	0.090807	0.0877425	0.0152802	0.00784312	0.0395984	0.038099	0.195034	1.10619	0.00042035	0.0527193	0.0248682	0.0427925	0.00381418	0.224198	1.01596
FHP4_33	0.412382	-0.00115329	0.518794	0.196047	0.0318534	0.015503	0.000287645	-0.00738422	0.0708905	0.0233989	0.0152232	0.0485294	0.0741557	-0.0020213	0.0594159	0.00074224	0.00965991	-0.00034038	0.175206	0.0182502	0.0165783	0.0622355	0.0550251	0.105557	0.168276	0.0325337	0.033941	0.218067	-0.0180761	0.879331	-0.000283685	-0.00633827	0.046679	-0.00311574	-0.0327695	0.0317385	-0.00289256	0.130297	0.00859318	0.00497343	-0.0566433	2.32007	0.00661117	0.0553722	0.068046	0.0405609	-0.00155761	0.294241	1.9643
FHP4_34	0.310722	0.00218046	0.800739	0.133585	0.0507853	0.0304476	0.00336402	0.0495681	-0.00113047	0.0426401	-5.11495e-05	0.105675	0.0162552	0.010762	0.163859	1.72386e-05	0.0154838	0.00388674	0.0673106	0.106099	0.0167902	0.312503	0.161583	0.208239	0.182623	0.000512394	0.106963	0.258592	0.0187848	1.19777	-0.000283685	0.0760572	0.0680555	0.00822517	0.142694	0.0519935	0.0138302	0.0243048	0.0501957	0.0587741	0.167066	1.99502	0.00127459	0.0695198	0.0301449	0.0546784	0.00531416	0.318282	2.2932
FHP4_35	0.342248	-0.000606656	0.373445	0.0993889	0.0305995	0.0201748	0.00270827	0.0444899	-0.00175925	0.0249251	-5.11495e-05	0.0627166	0.00423082	0.00470808	0.154978	-3.28207e-05	0.00453452	0.00171614	0.050271	0.0787186	0.00705274	0.244883	0.069892	0.136502	0.116649	0.000349589	0.0670148	0.311248	0.0123563	0.84944	0.00140465	0.0275274	0.0448951	-0.000245434	0.0974482	0.0318084	0.00124865	0.00333252	0.0133634	0.0431587	0.0663333	1.70516	0.000496437	0.0613633	0.128706	0.09391	0.00300627	0.175821	1.71608
FHP42_2	0.195488	0.00291011	0.403425	0.0983351	0.0320529	0.0895258	0.00600461	0.034353	0.000652609	0.0410866	-6.11445e-06	0.0861786	0.0173745	0.040647	0.0858224	-3.28207e-05	0.00985254	0.00257971	0.0334924	0.103628	0.0182942	0.17264	0.0965107	0.20016	0.11133	0.000406855	0.0675264	0.281593	0.00345452	0.942421	0.000362269	0.0501732	0.0434062	-0.00202975	0.0930909	0.0446213	0.0137936	0.0108158	0.01523	0.0940035	0.0440721	1.35663	0.00059331	0.0693874	0.309049	0.234018	0.00223792	0.204109	1.68821
FHP42_3	0.281612	-0.00115329	0.610941	0.0779094	0.0588033	0.0606453	0.00359482	0.0873729	0.00224173	0.0277152	-5.11495e-05	0.13658	0.033771	0.0128775	0.0984611	7.90095e-05	0.0105252	0.00491526	0.0156599	0.0886542	0.0300666	0.380927	0.104371	0.12399	0.168669	0.00193808	0.0403108	0.173532	0.0239793	1.71109	-0.000283685	0.0680103	0.106719	0.000886824	0.151834	0.0939121	0.00117144	0.1621	0.0572982	0.132812	0.139225	0.457176	0.00133057	0.0742141	0.0411066	0.0489301	0.00420464	0.165642	0.907139
FHP42_4	0.0409672	-0.00115329	0.037729	-0.0341399	0.00769747	0.0236879	0.000287645	0.00816578	0.000913259	-0.00795083	0.000174991	0.0300445	-0.00382785	0.00633615	-0.0223497	-3.28207e-05	-0.00129556	0.00184205	-0.0175785	0.0122473	-0.00524919	-0.0255063	0.00660494	0.0412289	0.00191234	0.0022721	-0.00053114	0.0601998	-0.000439041	0.227806	0.00304812	0.00922693	0.175308	-0.00311574	-0.083057	0.00643182	-0.00289256	-0.0049841	-0.00499337	0.0207478	-0.0327737	0.184607	-0.000355917	-0.00538135	0.0440939	0.0341814	0.000972031	-0.0107914	0.181682
FHP42_5	0.584673	0.000907497	0.91686	0.125318	0.0632659	0.142974	0.00528266	0.151749	0.00108289	0.0579289	0.000320546	0.157824	0.0166264	0.0275618	0.160183	9.81106e-05	0.00725126	0.00360653	0.0388388	0.162649	0.0120579	0.543692	0.0850422	0.205376	0.18648	0.000694527	0.0461424	0.351055	0.044392	2.36801	-0.000283685	0.089203	0.0692081	-0.00272783	0.170722	0.0576553	4.60869e-05	0.0235647	0.00715439	0.194157	0.0273458	1.48013	0.00120266	0.0708619	0.286768	0.27179	0.0205911	0.292595	1.32152
FHP42_6	0.40527	-0.000892918	0.655367	0.074908	0.0429819	0.0888806	0.00214026	0.121183	0.00459194	0.0321221	0.000131278	0.111079	0.00950202	0.0262339	0.116146	-3.28207e-05	0.0048261	0.00251148	0.0478666	0.12481	0.0119428	0.420504	0.0734231	0.13788	0.164532	0.000514582	0.045109	0.295536	0.0345982	1.94076	0.000354127	0.0576663	0.0527701	-0.00211073	0.143479	0.0347045	4.75946e-05	0.0368046	0.0176173	0.123577	0.0699116	1.37585	0.00169295	0.0617878	0.302197	0.306421	0.0109014	0.213257	1.17884
FHP42_7	0.343381	0.00067114	0.617877	0.102657	0.0378888	0.0657921	0.00513329	0.111493	0.00362543	0.0208159	-5.11495e-05	0.0901602	0.0226728	0.0142699	0.112328	-3.28207e-05	0.00495439	0.000378028	0.0258772	0.119564	0.000793715	0.23298	0.0986762	0.152678	0.196348	0.0017343	0.0303437	0.235888	0.0313126	1.49726	-0.000283685	0.0661066	0.114841	-0.0016343	0.157345	0.055601	-0.00197173	0.0108015	0.0352681	0.117336	0.113767	1.4338	0.0013416	0.0470179	0.187487	0.157413	0.00158171	0.169941	1.03559
FHP42_8	0.260129	0.00202777	0.535065	0.112564	0.042097	0.109355	0.00206622	0.0611604	0.00284228	0.0363764	-5.11495e-05	0.114285	0.0126351	0.0188632	0.0953704	0.000389287	0.00696661	0.0017273	0.0670537	0.11935	0.0153527	0.199562	0.0920287	0.14964	0.188276	0.00119157	0.0757806	0.278254	0.0106898	1.41303	-0.000283685	0.0840825	0.0618662	-0.00311574	0.0836688	0.0382548	0.0102685	0.0410257	0.034019	0.0904865	0.0927871	1.82141	0.000399647	0.0593301	0.183251	0.170389	0.00466233	0.18515	2.18623
FHP42_9	0.225368	-0.00115329	0.495369	0.125268	0.0262739	0.0749265	0.00744328	0.0487603	0.0011312	0.0167026	0.00245323	0.134957	-0.00601197	0.0213644	0.055602	-3.28207e-05	0.00510857	-0.00034038	0.0858538	0.120788	0.0060272	0.348086	0.103102	0.254148	0.222929	0.00186474	0.0937428	0.310315	0.0350809	1.26172	-0.000283685	0.0925853	0.0790734	-0.0016061	0.147291	0.022828	-0.00289256	0.047022	0.0415106	0.081832	0.0459249	2.21249	6.16343e-05	0.0863978	0.22839	0.133687	0.00453125	0.274462	2.84092
FHP42_10	0.208792	0.00143252	0.61755	0.133428	0.0431545	0.162604	0.002531	0.0340653	0.00730141	0.0468929	0.000165254	0.125431	0.0172755	0.0416869	0.066798	0.000202106	0.00621145	0.000913131	0.0179934	0.144065	0.00613644	0.258267	0.118931	0.172171	0.153557	0.00227318	0.0728331	0.193454	0.0239251	1.59159	-0.000283685	0.110978	0.0646206	-0.00234586	0.131785	0.0728739	0.00489473	0.00912517	0.0408044	0.172058	0.119332	1.09639	0.00353569	0.0551271	0.0772349	0.0574901	0.00604878	0.2168	1.50664
FHP42_11	0.389649	-0.00115329	1.53044	0.22405	0.177849	0.540315	0.0214729	0.11034	-0.00210499	0.0195123	0.000473234	0.188643	0.0164185	0.147398	0.356339	-3.28207e-05	0.0630444	0.0199393	0.154255	0.519486	0.0572101	0.390475	0.332778	0.525215	0.511401	0.00479572	0.103954	0.685731	0.179895	4.01489	-0.000283685	0.352011	-0.00742581	-0.000725253	0.346176	0.143193	0.0573137	0.0749338	0.0451483	0.406671	0.117773	4.03161	0.017314	0.258363	0.645951	0.410489	0.034867	0.337829	3.35815
FHP44_2	0.2693	0.00111541	0.615092	0.13736	0.0732793	0.086835	0.00484681	0.080777	0.0037023	0.047037	7.20094e-05	0.114977	0.0177311	0.0234557	0.162197	-3.28207e-05	0.0125817	0.00397478	0.0481401	0.109233	0.0134802	0.275152	0.106507	0.1412	0.201108	0.00130579	0.0874749	0.303776	0.0298483	1.24588	-0.000283685	0.0804797	0.0788359	-0.000390271	0.212512	0.147091	0.0353774	0.0142467	0.0207416	0.136742	0.0841241	1.51149	0.001627	0.0517802	0.0103061	0.0181554	0.0052528	0.20737	1.42233
FHP44_5	0.313447	0.000328197	0.561776	0.0943005	0.0715679	0.0891559	0.00557208	0.0531615	0.00698531	0.0424709	3.45418e-05	0.115679	0.0236756	0.0359981	0.168528	0.000163268	0.009015	0.00506436	0.0468161	0.0907533	0.0141548	0.305636	0.104063	0.132572	0.167951	0.00139193	0.0562602	0.152067	0.0341847	1.24058	-0.000283685	0.0693565	0.0940988	-0.000791749	0.148701	0.0836514	0.0228576	0.00279648	0.0288147	0.135592	0.125285	1.00273	0.00378255	0.0375956	0.00976763	0.014509	0.0039459	0.170799	0.883326
FHP44_6	0.346196	0.00197078	0.553256	0.144803	0.0968492	0.104552	0.00910539	0.0735626	0.00289501	0.0447754	1.67428e-05	0.140307	0.0312084	0.0165249	0.227209	8.45938e-05	0.0275182	0.00905607	0.0513533	0.104146	0.0195243	0.368722	0.129628	0.174711	0.206774	0.00032307	0.0746988	0.247947	0.0545169	1.21647	6.1994e-05	0.102853	0.0433789	0.00657451	0.298026	0.130513	0.046678	0.0095647	0.0394846	0.21022	0.128897	1.18403	0.00965842	0.0751307	0.0115025	0.0226885	0.00532956	0.250517	1.02204
FHP44_7	0.174748	0.00388665	0.334145	0.0780496	0.0586519	0.0798399	0.00559845	0.0348167	0.00430468	0.0360182	6.75177e-05	0.111423	0.0235281	0.0167747	0.147885	0.0002309	0.0181855	0.00554794	0.0289988	0.0786505	0.0144351	0.191037	0.106422	0.118047	0.158337	0.000183547	0.0365104	0.0968783	0.0197938	0.781509	0.000961538	0.091772	0.0455214	-0.00263361	0.108621	0.0651651	0.0382974	0.00747367	0.0267362	0.108029	0.129712	0.483873	0.00208519	0.0556062	0.00136874	0.0107276	0.00551245	0.164852	0.399375
FHP44_8	0.223876	0.00212087	0.332817	0.0881889	0.0542799	0.062641	0.00754428	0.0345897	-0.00161723	0.0402849	4.66854e-05	0.0912294	0.0192108	0.0120717	0.139544	-3.28207e-05	0.0148581	0.00432481	0.0339614	0.0701751	0.0112699	0.230992	0.0943502	0.113526	0.116337	0.00052423	0.0404602	0.108965	0.0221739	0.73702	0.000790099	0.0656292	0.0494646	0.000792786	0.0957402	0.0641929	0.025799	0.00463973	0.0220969	0.0992778	0.110409	0.602768	0.00116182	0.0471345	0.00201694	0.00910062	0.00438053	0.172058	0.499095
FHP44_9	0.353084	0.00211588	0.584929	0.145908	0.0694249	0.0975602	0.00875135	0.0759174	-0.0003695	0.0311726	0.000199248	0.145402	0.026767	0.0189304	0.189455	-3.28207e-05	0.0209817	0.00423498	0.0494833	0.0893655	0.0185687	0.264319	0.130098	0.163558	0.160339	0.000787504	0.064399	0.151378	0.0181822	1.25217	-0.000283685	0.0870482	0.0533717	0.000237799	0.157625	0.0778328	0.0411978	0.0050616	0.0339147	0.164807	0.0757632	0.79553	0.00738548	0.0569119	0.00200992	0.0118052	0.00937436	0.197575	0.768454
FHP44_10	0.271109	0.00160168	0.540156	0.129048	0.0666308	0.0731769	0.00615622	0.0466309	0.00814851	0.0528648	0.00012988	0.123954	0.0274104	0.026071	0.17158	3.5321e-05	0.0205755	0.00452778	0.0547721	0.084843	0.0247511	0.253326	0.12865	0.175171	0.171752	0.00055477	0.055365	0.142094	0.0312818	1.27063	-0.000283685	0.0771327	0.040023	0.00839728	0.198897	0.0721055	0.0429254	0.00666246	0.037763	0.131876	0.14111	0.93458	0.00346512	0.0469572	0.0046765	0.010225	0.00719177	0.243144	0.839719
FHP44_11	0.235655	0.00252975	0.444464	0.107832	0.075924	0.0907448	0.00792816	0.0499451	0.00389688	0.0463895	4.03364e-05	0.112083	0.0266133	0.0183402	0.200301	-2.3859e-05	0.021921	0.00628441	0.0447873	0.103402	0.0122853	0.30605	0.11801	0.150922	0.162757	0.000391846	0.0662828	0.155042	0.0385552	1.06519	0.000351084	0.088547	0.0452996	-0.00104764	0.189759	0.083618	0.0331109	0.00638238	0.0273475	0.141586	0.152509	0.883564	0.00417617	0.0564122	0.00759209	0.0158856	0.00697254	0.206938	0.784793
FHP44_12	0.33232	-0.000177768	0.529336	0.132492	0.0661243	0.106325	0.00603843	0.0608041	0.00179492	0.0415684	0.000206431	0.130033	0.0368869	0.0274824	0.212873	-3.28207e-05	0.0176841	0.00556641	0.0488082	0.118586	0.0131011	0.349314	0.138215	0.153241	0.180623	0.000870697	0.0653043	0.181662	0.0292793	1.22363	0.00151196	0.0934482	0.0270771	0.00282937	0.201392	0.099462	0.0398234	0.00246208	0.0312789	0.139868	0.125601	1.01471	0.00215248	0.0592828	0.00747491	0.0186336	0.00719414	0.214498	1.03361
FHP44_13	0.229447	0.00132241	0.499951	0.128969	0.0699831	0.0901598	0.00474949	0.0556941	0.000955144	0.0473452	0.000247452	0.143871	0.0312073	0.0188719	0.152234	1.4146e-05	0.0183632	0.00469331	0.0626481	0.081264	0.0140149	0.260825	0.125083	0.146181	0.182868	0.000622552	0.084766	0.154899	0.0162242	1.12537	0.0024827	0.0650791	0.0539248	-0.00311574	0.198497	0.0846875	0.0597726	0.00335562	0.0334823	0.128825	0.111506	0.949285	0.00374159	0.0687306	0.0149287	0.0199552	0.00641577	0.206091	0.852159
FHP44_14	0.217683	-0.00105022	0.501909	0.122219	0.0796507	0.0994528	0.0103578	0.0364338	0.00023009	0.0553052	9.16682e-06	0.108566	0.0250213	0.0168826	0.141995	-3.28207e-05	0.02449	0.00533354	0.0492504	0.0859098	0.0209911	0.301576	0.131957	0.146193	0.20214	0.00089672	0.0727476	0.111637	0.0158757	1.08585	0.00305135	0.0842651	0.0449353	-0.00199581	0.177273	0.0776689	0.0436979	0.0166276	0.0405088	0.120134	0.107529	0.980193	0.00335623	0.0609506	0.00702871	0.0126021	0.00578728	0.204645	0.777808
FHP44_15	0.429582	-0.00115329	1.10748	0.203422	0.140944	0.174967	0.0104279	0.0932155	0.00328499	0.0742574	-5.11495e-05	0.231757	0.0789206	0.0309858	0.248955	-3.28207e-05	0.023448	0.00627982	0.0690568	0.105149	0.0225522	0.261609	0.156501	0.159459	0.271676	0.00220369	0.102094	0.158669	0.0483482	1.78569	-0.000283685	0.160283	0.0749575	1.29626e-05	0.25105	0.162475	0.0741552	0.0101642	0.0387885	0.22065	0.210989	0.883781	0.0007098	0.0580254	0.0346846	0.0256335	0.0212051	0.307821	1.34762
FHP44_16	0.243529	0.00137303	0.613119	0.137347	0.0740023	0.0882143	0.0063151	0.0530056	0.00819235	0.0516957	-5.11495e-05	0.130293	0.0297148	0.0264537	0.197351	-3.28207e-05	0.0187294	0.00936864	0.0479873	0.081949	0.0208287	0.319244	0.12994	0.147665	0.23191	0.0011835	0.0770274	0.127433	0.0226459	1.50333	-0.000283685	0.0934558	0.04333	0.00073497	0.173972	0.100097	0.0249705	0.0172354	0.0356164	0.161703	0.157127	0.865776	0.00221386	0.0499044	0.00796025	0.0198628	0.0104879	0.204151	0.835026
FHP44_17	0.275553	-0.00115329	0.819061	0.174081	0.121499	0.176829	0.00488849	0.0772666	0.0209465	0.0943696	0.000384516	0.156623	0.0590431	0.0228745	0.190059	-3.28207e-05	0.0149457	0.00709118	0.0727142	0.129596	0.0229246	0.304963	0.160466	0.214364	0.229137	0.00328241	0.136652	0.102818	0.0505335	1.84754	-0.000283685	0.137524	0.0494322	0.0053217	0.226518	0.108255	0.0414587	0.0409444	0.0340476	0.179083	0.127054	1.09343	0.00354025	0.0873168	0.0105874	0.0354705	0.0121956	0.222147	1.27567
FHP44_18	0.417495	-0.00115329	0.869739	0.170733	0.234545	0.250197	0.0133514	0.105394	0.0215608	0.0911596	0.000311713	0.200329	0.0299543	0.0334663	0.250862	0.000720524	0.0488187	0.018596	0.0948029	0.142042	0.0290683	0.332449	0.161717	0.234489	0.27534	0.000230816	0.0951358	0.237361	0.0379271	1.9645	0.00111843	0.162898	0.0695302	-0.000671807	0.276293	0.116778	0.0551775	0.0317865	0.0633001	0.33374	0.122909	0.766199	0.00669258	0.048746	0.00194089	0.022183	0.0157833	0.274983	1.01533
FHP44_19	0.625176	0.0163841	1.6161	0.434093	0.294185	0.435281	0.0255399	0.18114	0.0226878	0.221782	0.00064548	0.476132	0.110354	0.115737	0.5715	-3.28207e-05	0.0699455	0.0290165	0.191811	0.40473	0.0683651	1.07092	0.492349	0.481371	0.783599	0.00211624	0.167168	0.289751	0.0711113	3.99564	0.00591642	0.421868	-0.00745303	0.000106189	0.668103	0.289386	0.112592	0.123907	0.0890349	0.37355	0.398166	1.61819	0.00408287	0.161171	0.0274059	0.0754582	0.0357061	0.716176	1.5853
FHP44_20	0.281117	-0.00115329	0.578966	0.110372	0.0955871	0.151598	0.0108788	0.0930177	0.00299175	0.0755909	0.000109011	0.159064	0.0264992	0.0314646	0.200147	0.00017663	0.0212332	0.0101893	0.032169	0.105474	0.00849303	0.372375	0.162752	0.148442	0.225856	0.000304275	0.0633906	0.111896	0.0184799	1.60856	0.00287211	0.114693	0.0410735	-0.000392915	0.227235	0.118839	0.0385808	0.0316942	0.0224937	0.14994	0.0754432	0.541855	0.001862	0.0436009	0.00210364	0.0105991	0.0157317	0.199024	0.466194
FHP44_21	0.247106	-0.00115329	0.598997	0.116914	0.13549	0.157466	0.0085525	0.0960244	0.0124788	0.0613702	0.000513643	0.169379	0.0354736	0.0314108	0.201268	-3.28207e-05	0.0254951	0.00894458	0.0349401	0.116708	0.0273522	0.2575	0.131621	0.152199	0.223097	0.00119673	0.0676618	0.0799868	0.0150707	1.78541	-0.000283685	0.117023	0.056961	-0.00218348	0.234886	0.115978	0.0321067	0.043023	0.0360814	0.161186	0.11222	0.374426	0.00130068	0.0446269	0.00245958	0.013243	0.0189256	0.193746	0.514471
FHP46_3	0.298348	0.00447067	0.552769	0.0983834	0.090265	0.0958242	0.00558084	0.0737738	0.00346459	0.0434611	0.000516036	0.156159	0.00735229	0.0241003	0.191837	-3.28207e-05	0.0203539	0.00524856	0.0295622	0.113776	0.0167098	0.51106	0.104873	0.134823	0.192935	0.00063576	0.0337674	0.138051	0.026594	1.53131	0.000136648	0.0846219	0.0546351	0.00132831	0.15999	0.159995	0.0247139	0.0214216	-0.00023634	0.135998	0.083335	0.293395	0.000824605	0.0218772	0.000866995	0.0222647	0.0118626	0.173638	0.335966
FHP46_4	0.332168	0.00614797	1.1269	0.160709	0.189113	0.168371	0.0059131	0.166868	0.0158778	0.114561	0.00082595	0.361028	0.0405582	0.0330246	0.33819	-3.28207e-05	0.0234648	0.0101557	0.0391827	0.115721	-0.000284609	0.542695	0.126767	0.214164	0.258452	0.00178371	0.0849851	0.213842	0.0180617	2.35367	0.000874049	0.157253	0.0711281	0.00324006	0.330328	0.261339	0.0217475	0.0360073	0.0110383	0.222806	0.100168	0.350009	0.00139453	0.0447913	0.00535623	0.0638917	0.0245349	0.364082	0.529182
FHP46_5	0.296288	8.52545e-05	0.756946	0.171469	0.099154	0.136644	0.00511365	0.135934	0.0146522	0.0672996	8.4156e-05	0.295853	0.0118153	0.0241097	0.202481	-3.28207e-05	0.0250418	0.00329225	0.0519203	0.136945	0.0156209	0.580915	0.132684	0.211613	0.251564	0.00312921	0.0555146	0.190585	0.052832	2.10327	-0.000283685	0.127226	0.0475448	-0.00311574	0.253442	0.189858	0.0237247	0.0429832	0.0176551	0.161136	0.0894311	0.512899	0.00157064	0.0277046	-0.00212141	0.0408022	0.0222274	0.253665	0.684571
FHP6_02	0.122256	0.00162614	0.500062	0.161655	0.0847188	0.12258	0.00718093	0.0389212	0.0063592	0.0490598	0.000187452	0.120972	0.0190039	0.033296	0.126836	2.11975e-05	0.0291124	0.00468408	0.0705901	0.166773	0.0176299	0.276296	0.178003	0.308959	0.236866	4.39912e-05	0.0724655	0.347002	0.00969511	0.88937	0.00037179	0.120467	0.0393793	0.000735296	0.224028	0.120554	0.0392497	0.0261528	0.0277157	0.115781	0.122777	1.65884	0.0016813	0.0685237	0.0290093	0.0432113	0.00441595	0.222063	1.97996
FHP6_03	0.103126	0.00131224	0.2744	0.0880522	0.044908	0.0765605	0.003677	0.029367	0.000520008	0.0486715	-9.50469e-05	0.0788721	0.0143207	0.0255163	0.0816283	4.20141e-05	0.029511	0.0026817	0.0412872	0.0987544	0.0168458	0.261501	0.130172	0.241265	0.128552	-0.000134217	0.0557341	0.260324	0.00526871	0.673338	-0.000159498	0.0784314	0.0331761	0.000448727	0.118767	0.0513893	0.0288926	0.0195465	0.021112	0.0937992	0.101493	0.902636	0.00082888	0.051443	0.0331805	0.0422557	0.00339995	0.152996	1.24023
FHP6_04	0.195102	0.000647445	0.499511	0.0984289	0.0978429	0.134948	0.0261253	0.0943369	0.0705602	0.122729	-0.000245707	0.154807	0.0109833	0.0250862	0.129435	4.33607e-06	0.00909493	0.00462054	0.102249	0.0922833	0.0161345	0.37182	0.151018	0.20003	0.19591	0.0389542	0.0574204	0.313976	0.157206	1.28712	0.0102777	0.094125	0.0600917	0.00436885	0.192291	0.158915	0.0227131	0.201208	0.0278828	0.0752662	0.118299	1.60149	0.0107328	0.0432969	0.0752905	0.101081	0.00142181	0.306719	1.65145
FHP6_05	0.184418	0.000963332	0.435932	0.0880692	0.0585178	0.0767399	0.00228203	0.0719095	0.00163316	0.048706	9.07205e-05	0.113872	0.0167316	0.0254174	0.107374	4.33607e-06	0.0181727	0.00262291	0.0429145	0.0927275	0.0128376	0.303382	0.110167	0.164104	0.145979	0.000864217	0.0511671	0.117397	0.00855422	1.28572	0.000169116	0.0862751	0.069107	0.000322174	0.105931	0.0967154	0.0259021	0.0237748	0.0218578	0.120157	0.114546	0.832231	0.00219655	0.0366515	0.0264013	0.0382515	0.00485473	0.20707	1.00779
FHP6_06	0.240458	0.00192042	0.603259	0.113076	0.0681951	0.110158	0.00399809	0.0788834	0.00165565	0.0682791	0.000192009	0.154345	0.0203437	0.0251491	0.169671	0.000233487	0.0145238	0.00412886	0.0429837	0.0942304	0.0181879	0.382081	0.122386	0.181384	0.198991	-0.000652787	0.0642924	0.159092	0.00448274	1.50601	1.06623e-05	0.0889137	0.0512204	0.000772905	0.213586	0.114884	0.0184301	0.0279191	0.0264733	0.163882	0.116182	1.15527	0.00214616	0.0513061	0.026992	0.0359602	0.00560251	0.202077	1.18763
FHP6_07	0.165111	0.000647445	0.444713	0.0901572	0.0388823	0.0640763	0.00551074	0.0555774	0.00661322	0.0434688	-0.000245707	0.13017	0.0189885	0.0315544	0.112525	4.33607e-06	0.00481645	0.00153775	0.0335559	0.0757946	0.0128181	0.249169	0.10528	0.0871378	0.152362	0.00622011	0.0612203	0.0858379	0.00709551	1.10917	-0.000159498	0.0479794	0.0662894	0.000670207	0.116285	0.056134	0.024399	0.0308116	0.0284913	0.109492	0.112755	0.547064	0.000581223	0.0410645	0.0197752	0.0301018	0.00494762	0.179001	0.723138
FHP6_09	0.227603	0.00269524	0.599864	0.0994282	0.0589906	0.076246	0.00627104	0.0729773	0.00300016	0.0397423	-0.000245707	0.132008	0.0245534	0.0247629	0.157387	4.33607e-06	0.0130501	0.00313844	0.0396443	0.105499	0.0215206	0.362487	0.129934	0.16206	0.174666	0.00225843	0.0580396	0.176742	0.0152677	1.65597	6.13103e-05	0.0916151	0.0522721	0.000885393	0.16634	0.144696	0.0432564	0.0227729	0.0206838	0.159782	0.119158	0.894556	0.00135818	0.0508262	0.0148343	0.0177813	0.00536259	0.223223	1.03863
FHP6_10	0.196902	0.00239136	0.568069	0.102557	0.0616313	0.0634185	0.00505366	0.0751122	0.00209634	0.0589945	-0.000176906	0.140457	0.0178468	0.0269663	0.141096	0.00017043	0.0350213	0.00510149	0.0410317	0.0991265	0.0145159	0.413174	0.137469	0.197431	0.185004	-0.00099856	0.0557434	0.186914	0.0126194	1.46904	-0.000159498	0.104406	0.0768799	0.000454683	0.207649	0.128788	0.0531112	0.020768	0.0301833	0.164419	0.125638	0.870354	0.00586234	0.0531626	0.0133937	0.0222823	0.0048241	0.206858	0.875162
FHP6_11	0.173272	0.0023046	0.586058	0.133443	0.0596166	0.0565383	0.00518702	0.0643333	0.00120237	0.0603625	-0.000245707	0.131645	0.0280278	0.0275366	0.145139	4.33607e-06	0.046893	0.00392488	0.0523749	0.122391	0.018642	0.335596	0.163648	0.313192	0.21612	-0.000926759	0.0813862	0.224532	0.0161404	1.30897	1.4708e-05	0.101426	0.0360395	0.000685995	0.190701	0.106097	0.0527517	0.0220242	0.0349325	0.140612	0.158285	1.70458	0.00217064	0.0702794	0.0160988	0.0196155	0.00152498	0.256728	1.85359
FHP6_12	0.359462	0.000647445	1.13384	0.158697	0.0772514	0.134226	0.00717745	0.119152	0.0327307	0.0464852	-0.000245707	0.145196	0.030658	0.0275621	0.177188	4.33607e-06	0.0156564	0.00104352	0.0534849	0.0998231	0.0156846	0.47601	0.113183	0.216463	0.221997	0.0146248	0.0418891	0.216415	0.0547455	2.3792	-0.000159498	0.116429	0.0476966	0.000556112	0.439297	0.177593	0.101858	0.0897688	0.0402785	0.219409	0.153862	1.41707	0.00972532	0.037006	0.0243438	0.0202177	0.000988948	0.288286	1.53429
FHP6_13	0.18711	0.000233279	0.509579	0.096528	0.0735179	0.0960982	0.006449	0.050671	0.00447687	0.0603267	0.000235788	0.1333	0.0292347	0.0247032	0.147584	4.07817e-05	0.0127924	0.00472635	0.0658132	0.107815	0.0162746	0.305137	0.13407	0.200186	0.210907	0.00162843	0.0750173	0.188759	0.0191227	1.19784	2.8429e-05	0.0989645	0.0402507	0.0017411	0.132832	0.100323	0.0430409	0.0182656	0.0334618	0.103221	0.143698	1.55677	0.000901056	0.0878871	0.00207387	0.00137631	0.00835577	0.270137	1.32357
FHP6_14	0.378698	-0.000355453	0.560547	0.13176	0.0883434	0.101489	0.00340117	0.076254	0.00851942	0.051352	5.38419e-05	0.159391	0.0308587	0.0170412	0.142381	4.07817e-05	0.0123058	0.00473566	0.0768823	0.124145	0.00801246	0.525812	0.195459	0.297056	0.175761	0.0129052	0.0567487	0.260244	0.0283785	1.53549	2.8429e-05	0.128231	0.0937219	-0.000598321	0.140371	0.213686	0.0366578	0.0379976	0.0394819	0.109706	0.106797	1.65385	0.000382426	0.0866366	0.000851937	0.00641195	0.0109939	0.269735	1.39204
FHP6_15	0.202301	0.00156673	0.394389	0.108709	0.0390354	0.0888741	0.0112078	0.0711389	0.00208557	0.0464837	0.000746436	0.093642	0.0198199	0.0199998	0.111195	4.07817e-05	0.0246878	0.00428905	0.0487746	0.127563	0.0143645	0.462179	0.168236	0.235737	0.18998	0.00107598	0.0463789	0.204169	0.0138038	1.10299	2.8429e-05	0.135178	0.0444233	0.00174029	0.132232	0.0986835	0.0466376	0.0188971	0.017632	0.0559285	0.104788	0.914037	0.00179271	0.0722734	0.00733538	0.0127462	0.00564964	0.200172	0.877035
FHP6_16	0.255191	0.00134001	0.452257	0.0742696	0.0550844	0.110718	0.0136227	0.0924616	0.00860631	0.0446402	5.38419e-05	0.0709206	0.0360719	0.0307711	0.147671	4.07817e-05	0.0272104	0.00211743	0.0303629	0.117475	0.0149852	0.446428	0.170136	0.20603	0.156247	0.0055684	0.0295372	0.15309	0.0168621	1.35354	2.8429e-05	0.152502	0.0565771	0.00759384	0.0995364	0.115197	0.0456595	0.0570944	0.0119418	0.0543029	0.0993399	0.544059	0.00169922	0.0965672	0.00320733	0.00532584	0.010386	0.264439	0.60824
FHP6_17	0.28013	0.00361202	0.620754	0.133544	0.0907921	0.177526	0.00582009	0.066794	0.0708213	0.0773372	5.38419e-05	0.189786	0.0180099	0.0448958	0.150265	4.07817e-05	0.0242126	0.0116162	0.0414012	0.176535	0.0236851	0.525579	0.26982	0.292566	0.288714	0.0105294	0.064593	0.185823	0.034694	1.64138	2.8429e-05	0.282146	0.0543373	0.00212347	0.0956028	0.100707	0.0657367	0.0355258	0.0313462	0.122827	0.0950996	1.09728	0.000210076	0.0605005	0.00915603	0.00169571	0.00774095	0.235849	0.667371
FHP6_18	0.199351	0.00249228	0.390706	0.10888	0.0500036	0.0637044	0.00872565	0.0389181	0.00206871	0.0454289	0.000308544	0.103494	0.015831	0.0192742	0.0916851	4.07817e-05	0.0154335	0.00343035	0.038845	0.107376	0.0135315	0.487996	0.163168	0.240442	0.178551	0.000977088	0.042987	0.114255	0.0165533	1.22355	2.8429e-05	0.120679	0.0714264	-0.000598321	0.0899458	0.0805372	0.0486691	0.0153475	0.02103	0.0536945	0.102575	0.552751	0.000676123	0.0282085	0.00299123	-0.00297865	0.00541801	0.191499	0.69329
FHP6_19	0.181878	0.006984	0.341744	0.0861041	0.0441643	0.0784431	0.00486814	0.0396595	0.00535958	0.0503089	0.000140759	0.0801451	0.0165032	0.0151614	0.0897373	6.35756e-05	0.0117657	0.00398476	0.0467171	0.102228	0.0147201	0.347699	0.142206	0.16669	0.164554	0.001874	0.0461129	0.115922	0.0117089	1.02633	0.000166528	0.0961438	0.04824	0.0002308	0.0964942	0.101789	0.0370955	0.00714439	0.0173975	0.0618652	0.0887627	0.805695	0.00041135	0.0387585	0.00218535	-0.00327656	0.00651344	0.231381	0.718971
FHP6_20	0.173941	-0.000111482	0.334566	0.0808987	0.0368834	0.0819324	0.00798204	0.0354613	0.00231041	0.0421216	0.000209287	0.0776778	0.0197371	0.0131906	0.0904234	4.07817e-05	0.0128519	0.00284287	0.0390976	0.0896794	0.0150522	0.343961	0.115168	0.148414	0.150073	0.000986221	0.0397632	0.115499	0.0148159	1.00378	2.8429e-05	0.0766622	0.0645486	-0.000598321	0.0794243	0.0624852	0.0334567	0.00501657	0.022757	0.0474179	0.0821929	0.682813	0.000633767	0.0476994	-0.000141106	-0.0029878	0.00487435	0.179486	0.615701
FHP6_21	0.242036	0.00212403	0.384798	0.0779088	0.0404976	0.0774658	0.0125735	0.0444104	0.0022016	0.0418218	0.000125149	0.074638	0.017103	0.0105739	0.0853002	4.07817e-05	0.00898335	0.00522746	0.0254304	0.0689434	0.00783815	0.301733	0.10892	0.128426	0.138885	0.00206693	0.0463049	0.0958202	0.0153858	1.03251	2.8429e-05	0.0941037	0.0805709	-0.000598321	0.0838255	0.064576	0.029296	0.00421307	0.0179964	0.0670538	0.0754695	0.700486	0.000645837	0.0280654	-0.00338222	-0.00345726	0.00436053	0.202949	0.530252
FHP6_22	0.234596	0.00401548	0.414835	0.109758	0.0656115	0.082249	0.00231731	0.0401776	0.00455942	0.0464706	0.000439898	0.110278	0.0245663	0.0117264	0.12238	4.07817e-05	0.0103033	0.00669856	0.0555973	0.091456	0.0072305	0.340201	0.126385	0.187669	0.183161	0.00338863	0.0722071	0.133857	0.0199595	1.14022	2.8429e-05	0.157929	0.0564034	0.00316471	0.106023	0.113915	0.0253997	0.00558743	0.0343808	0.08919	0.109423	1.21936	0.000425878	0.0534979	-0.00647868	-0.0044242	0.00370142	0.228364	0.816135
FHP6_23	0.185859	0.00214083	0.363471	0.0950532	0.0501539	0.0597085	0.00417725	0.0511404	0.0017855	0.0382452	5.38419e-05	0.0863582	0.0144155	0.0165431	0.108944	4.07817e-05	0.0136333	0.00297036	0.0479894	0.0903898	0.0118687	0.349248	0.126921	0.176043	0.170153	0.00144438	0.0565763	0.146151	0.0183043	1.03423	9.57813e-05	0.100577	0.0576365	-0.000275333	0.123903	0.0711245	0.0320953	0.00540862	0.0281893	0.0572257	0.10404	1.0668	0.00220254	0.0415052	0.000295613	0.00177194	0.00496193	0.20351	0.977287
FHP6_24	0.174957	0.00107118	0.590721	0.0844024	0.0617997	0.0716149	0.00453237	0.0540898	0.00760627	0.0363096	5.38419e-05	0.117514	0.0197687	0.0208718	0.133185	4.07817e-05	0.0133911	0.00240321	0.0532838	0.090242	0.0165186	0.270399	0.148029	0.196838	0.205595	0.00151743	0.0500452	0.116026	0.0144747	1.18981	2.8429e-05	0.107035	0.0573081	0.00238838	0.137988	0.0959691	0.0369414	0.00997021	0.0472084	0.097534	0.11134	1.17326	0.00147418	0.0734043	0.00362006	0.00344601	0.00643602	0.223534	0.824484
FHP6_25	0.185937	0.000702982	0.584176	0.0848365	0.0720244	0.0843552	0.0131516	0.0538888	0.00418614	0.051703	0.000461769	0.122257	0.0214899	0.0154115	0.130441	4.07817e-05	0.0106686	0.00388878	0.0519518	0.101108	0.0174101	0.355571	0.141913	0.187628	0.206387	0.000974543	0.064063	0.113686	0.0199067	1.25389	2.8429e-05	0.120222	0.0483299	0.00129255	0.137011	0.0817515	0.0334149	0.015708	0.0454382	0.0887094	0.15876	1.11022	0.000774424	0.0789651	0.00167822	-0.00411875	0.00524588	0.238876	0.931546
FHP6_26	0.345815	-0.000355453	1.29925	0.14923	0.166405	0.159564	0.0166221	0.083045	0.0135443	0.0620165	0.000168466	0.232155	0.0468537	0.0431778	0.248788	4.07817e-05	0.00751193	0.00436889	0.0624441	0.115834	0.0143173	0.274294	0.131601	0.143765	0.374517	0.00395241	0.126941	0.113628	0.0241533	2.03942	2.8429e-05	0.118303	0.0883987	0.00456641	0.202321	0.155179	0.0768452	0.0287345	0.140276	0.289178	0.206412	1.50477	0.000337439	0.0752843	-0.00581338	-0.0044146	0.00612112	0.442014	1.28413
Keys:
Data coinciding with event "infection"
Data conciding with event "relapse"
[truncated: 215 more columns]

## Sheet: raw data batch 1 CT val
ID	ABHD5	ACOT4	ACTN4	ACTR10	ADCY7	ALDH2	ALKBH2	ALPK1	AMER1	ANAPC4	ANKRD57	AP1M1	AP3M2	ASRGL1	BAGE3	BTNL9	C11ORF31	C11ORF48	C12ORF10	C14ORF119	C18ORF19	C18ORF32	C19ORF53	C19ORF56	C1ORF144	C1ORF35	C5ORF22	C5ORF32	C5ORF62	CAP1	CASC1	CCDC12	CCDC16	CCDC89	CCNK	CCR1	CD1C	CD38	CD6	CD93	CD96	CDC34	CDC42EP2	CDR2	CEACAM6	CEACAM8	CEBPA	CEP350	CHPT1
FHP1_01	1422491971	2069580739	1272216522	1465170864	1547444596	1539714031	1970517943	1628226447	1936555783	1596520778	999	1473645163	1736709035	1673452864	1470510127	2596678621	1649919604	2018395679	1572619685	1508977737	1771661135	1329725019	1425983482	1388506187	1417473921	2195429412	1536110293	1435501368	1808504012	1148053339	999	1488945705	1614348332	2001503271	1418061646	1410092411	1671395924	1612955855	1644027385	1503834981	139192322	11797546	2150571416	1578123771	1661153709	1626954766	1941506824	1402174803	1143962813
FHP14_01	1352829858	2032331895	1232618098	1414582845	1546677486	1525721768	188008681	1606374666	1799457955	1584028776	999	1477684786	1639991683	1693651938	1410908171	2400571578	1725519433	1953194658	1547795053	1320929025	1816771241	1348311732	1364366697	1298135919	1322272629	2145900146	156835165	1475675419	1628401505	1126491608	2245207866	1500367383	1522478416	2094399076	1354266686	15667291	1758396038	1724447517	166967844	1663240343	1441169516	1144902566	2016648571	1411405416	1281324099	1348959551	1885754982	1407039035	1109412307
FHP1_04	1226096555	2185535894	1163442879	1410196369	1498583398	1389656784	2017040157	1390614775	1894320518	1558412181	2360467289	1389004774	1706329669	1667241789	1376164182	999	1697004998	2095356745	1558155797	1416312819	1723848454	1214990886	1412216419	1336877709	1349594039	2050272485	1509551411	1304060879	1689127504	9980546222	2497229273	1497482132	1519508834	2285805511	133464554	1395899605	1634266777	158825196	1840656301	1361282509	1484173314	1114694541	1974076882	1438591026	1483952562	1393371364	178760268	1342555569	1090636857
FHP6_07	1505526382	999	1332819406	1583615112	1656485053	161704348	195473001	1642990332	1871763852	171700523	999	1524792762	180493625	173429358	1546034408	999	1921746278	2268434913	1718572184	1607510688	1892962754	1446170537	1562973713	1550719199	1502725453	1943624618	1651569496	1576223924	1845198663	1200676241	999	1659756051	1634150975	2232909833	1540389861	1606298043	1766032553	1698002068	1759389361	1533647598	1568810779	13138992	2248404477	1709626379	1762037983	167846533	1978526229	1495860453	1274701801
FHP1_07	1239732249	2062624163	1126043494	1407042417	1425814162	1442903431	1823228134	1332559389	1798421729	1504212628	2428539996	1372313192	1618950457	1571766625	1329433633	999	1637634792	1916118283	1547077168	1379081219	1676799314	119454339	1368924043	1315995194	1315170292	2082895097	1510842844	1281904536	1647495164	9756096956	2250452774	1432073126	1432440639	198717465	1309629035	1240083891	1535183551	15552373	1728984547	1342647021	1395896926	1144502574	1889984694	143584921	1384716325	1307072212	1890576793	1312179459	1098822078
FHP6_03	1310832094	1951360063	1126943412	1325301532	1374812647	1332425824	1763868511	1451893331	1836838042	1437382943	2347834879	1325665718	1582466171	1498956434	1331422027	2456314645	1459397819	1834415708	1407498906	1310887149	157772046	1178822747	1269814413	1164814861	1265405396	1906209817	1404961149	118424295	1607806687	9873116161	999	1333158191	1494321327	2075018743	1277722935	1352617957	1483356331	1532712863	1562213563	1293763647	1330221844	9829304044	193207784	1397770443	1420097958	1370577513	1758146621	125994787	9440345957
FHP4_07	1329509732	999	1302261325	1509000218	1648575785	1605983867	1963455724	1530526495	1906349771	1649111179	999	1516011499	1931875426	1877397797	1504860841	999	1899781163	2081784951	158720668	155862179	179741621	1343586924	1537914866	1455925975	1466475989	2076684216	1608977201	1386408609	1723289399	1120034589	999	1617934129	1641757989	999	1500430171	1575086407	2020161637	1740215906	1875119599	1573043678	1559626195	1153763403	2179105121	1624100617	1690405153	1565684437	1956571755	1452104954	1142701257
FHP6_01	1389927501	2072173068	121868453	1455710339	1449615098	1459578807	1942029495	160363968	1862997082	1576814835	999	1412936827	1724937381	1646097506	1422508859	999	1698136023	2006362117	1600896019	1465029932	1764347116	1339710644	1433309237	1368289941	139950747	2023998009	154685851	1426767115	1804488063	1094959486	2192671052	1447519397	1529482039	2162627933	1421742048	1464586117	1661099935	1608026477	172198722	1376225293	1441196151	1282160715	2145826986	1586092695	1771550255	1722912856	1856029239	1400575886	1256651234
FHP4_10	1454416712	233782874	133431499	1526233485	1715464597	2046391385	2224846971	1635590721	235692738	1741225384	999	1602683527	1855808434	1897730356	1570886722	999	1865911766	2144815191	157863741	1616753415	1996518628	1551982121	1539356236	1453470833	1492444182	2157807678	1662219536	1465107605	1869430149	1202188448	999	1670071047	1656841022	2215136652	1523657675	1607454757	2086326382	1760132564	1697956828	1709968309	1545968784	1158377506	2226924522	1712477484	1863237298	1676261202	2184874316	1496107052	1130535124
FHP21_01	1416292093	2127576777	1292700552	1473702907	1567297922	1434289675	1868722527	1618307877	1982197222	1615618761	2450167854	1467591895	1740202836	1620025378	1496394886	999	1676757452	2028049484	1638993547	1512194089	1795487473	1390040315	1472704157	1437173463	1433362094	2219354689	1601676663	1563850411	167274837	1136408524	2501907569	1534968026	1625017304	2162376002	1464234506	1675171665	157866029	1668882441	179956294	1934716451	1560533965	1352403829	2358558686	1638583398	1438868151	1396976549	2011557098	141790119	1371898316
FHP6_12	1596798354	999	141562462	1715231347	1760553189	17197186	2113568968	1750102596	1860436444	1908186393	999	1712922172	1940422109	1953009985	1682509979	999	2001793368	999	1816064039	1772751742	2054672352	1562812438	1754202568	164224357	1651799426	2042801996	1913161593	1671018029	1816401686	1316354443	999	1742363812	1891825087	2479184649	1616980314	1688988496	1776541989	1717796406	1896311201	1638794342	170982142	1382546246	203195091	1937782445	1931352032	1934444089	2323956077	162371051	1378965922
FHP1_03	1197093364	1902561576	1107550193	1351053796	140912494	1219634796	1726083285	1331637434	1911135398	146398264	228426992	1307269088	1621523133	1492166915	1328069355	999	1535398812	1883203514	1473869313	127601571	1591152688	1149698302	1288305087	1228578696	1263709057	2121667006	1458258966	1180910283	157108907	9518373903	2238759121	1341636056	1413399672	1846394254	1298510186	136269413	1544746352	1521823615	1776880035	1291986959	1451114241	1009358705	1883647228	1271106364	1161439851	1052532052	1730595708	1266346581	1053565131
FHP6_06	1320485445	1987200981	1163814551	1424424835	1444658632	1413009269	1878389899	1468980119	1889198941	151301721	2323519997	1371230743	1663836125	1630246445	1355021118	2325418146	1676911947	1872645469	1528084531	1446785648	1692980944	1258604702	1408651407	1331132133	133352127	2087882979	1512458232	137505225	1748924709	1036142291	2365303711	1445656029	1545779655	2070651907	135841259	1404798633	1669180091	1585632223	1642684343	134603066	1431021654	1077711954	1918836572	1527897202	158148829	1522465979	1832660862	1345089617	1079321107
FHP6_09	1322805911	1913103034	1159012004	1434716065	1459899935	145702485	1796249715	1473101773	1826096919	1594788496	999	1385915497	1632204946	1626575808	1360383472	999	1683833935	1922988513	1540811942	1425981248	1657095099	126010354	1394141114	133980669	1346416609	1904032187	1522729364	1356816957	1633366991	1019905722	2322202604	1436057602	1536795993	2037656995	1375194973	1373598265	1554467467	1622265334	1691014036	1344064588	1420321477	110824617	1981336731	1524386051	1671695019	1612213093	1832222937	1323981527	1091379612
FHP4_03	1085234584	2233443535	1036688428	1327111836	1384750895	1360807619	1820159645	1282110974	1811043174	1443702376	2458980951	1270082954	1595567968	154736627	1228187925	999	1598031453	1888403524	1471947482	1293439905	1676858363	1119813932	1298625495	1216583372	1232990409	2037320887	1442921511	1206260794	1532511142	8819482996	2302327424	1369963628	1464573984	2094355621	1245922317	1288020011	1734285309	1524750719	1603591053	1304718382	1367782477	1026214711	18541758	1444473198	1347171695	1290071221	1737276969	1216824657	1060886225
FHP1_02	1423245965	2143853912	1348533917	1611612913	1616585278	1619904666	2028449211	155839768	1800689678	1748851523	2459179463	1568730386	188389464	1780593635	1605937716	999	1899429169	2114736268	1754591411	1566522491	2044112506	1364515795	1613747491	1550789953	1534663727	2146124363	1722148207	1447537938	1676345276	1175004544	2743034126	165095797	1714014893	2189625302	1512280357	1465158324	2134534813	1677178094	1919285835	1561273939	1717847195	1372524922	2112775615	1654647402	1450243108	14364556	196342224	1552099667	1334078787
FHP4_06	135171402	2087367988	1270225	1529477574	157498612	1615906613	1998025186	1547408913	1944798368	1683736055	2529500397	1513611466	1825864056	1732968194	1483011627	2392405662	1769624202	2010172564	1541016636	1516535915	1849932337	1309837242	1511040078	1446162499	1419078551	2246636066	1612427382	1386604122	1754030275	1116524788	999	1562638589	1630165758	2424287452	1492142221	1472824729	1895996175	1653806148	1752787815	1579043785	1488262987	1150709868	2105025345	1598419835	1682309602	1717464359	1867815883	1427662795	1176360463
FHDo4_01	1370199233	1764095342	1158674827	1441541606	1405679719	1457752104	1787269258	1552990572	1740217863	1625898353	2531583961	1403425868	1654237745	1629124156	140572016	2437559332	1642699458	1829455512	1468971894	141462471	1699115794	1317299809	1378694941	1337322161	1316198952	2150004639	1622905533	1467852968	1662236976	1055406258	999	142974574	148968573	1953510168	1398967554	1432133749	159838585	1727470011	151724921	1472019867	1367089952	1143829282	2026886364	1532910362	1713175474	1741776846	1862927739	1344083168	1210063542
FHP1_06	120251608	2063925007	1116228248	1398979149	1375206375	134836606	1831189952	1334661763	181507871	1519029046	999	1366033165	1724262789	1577831363	1314145337	999	1673846829	1872356894	1504396498	1397749989	1718959931	1193767776	1384848439	134238596	1299944776	2128082786	1512603175	1278403146	1703175278	9713353677	999	1444301084	1503300706	2017313716	1306171834	1292661011	1533400506	1528047338	1786208562	1320022782	1397244764	1119372478	1914992737	1442279689	1359601318	1274712184	1891108808	1291480258	1118780418
FHP9_01	141090028	999	1329767666	1559603433	1531497819	1553282063	1876451164	1666284527	1766946627	1668168357	999	1565417363	1770325457	1751462583	1472360805	2596659092	1871187218	200633395	1634409638	1593111815	1854120108	1440321761	1606496614	1519337374	1476351091	2036059264	1691483142	1631044164	1805071659	1188368817	999	1591150452	166798608	2162523412	1503226784	1506511351	1855809973	1798567045	185060683	1434624494	1573439535	1205580279	2138746676	1670274633	1991032354	2019405657	1941997836	146471521	1237870988
FHP6_02	1417259259	2025935501	1187856713	1379891386	1414373551	139922509	1780538872	1552655903	1745838943	1566463996	2325837061	1403360076	1674058723	1596870329	1397933571	2702680789	1591530915	1849580449	1430217679	1369359532	1699563189	1302077738	1353455222	1262503864	1309659758	2022282147	1494941083	1277185865	1686225686	1092032712	2201852717	1404695133	1592850526	2081954322	1354725472	1400355804	1573708678	1599563775	163415808	1395173685	1420571433	1027219693	1955813723	1470819778	157113185	1497842268	1860504335	1331112321	1011449851
FHP6_05	1386358492	2216372146	123173682	1482946164	149466574	1489782108	2015167609	1508527687	1918492214	1594935208	2389596282	1438297236	1718876322	165708547	1449351782	999	167817812	199735622	1556544092	1477057607	1789175065	1317191825	1452631479	1371852621	1405264712	1997546814	1575946832	143860161	1725228306	1081607483	2298455554	1477869673	1523864401	2363948279	144348791	1451147192	1654995127	1646652853	1711966978	1417339	1462059123	1151997117	1943513308	16346347	1613033173	1542039627	1877203624	1369356187	112891448
FHP4_09	1325741185	2032306599	1135583786	142802393	1474961566	1605992416	1825323792	1503730503	1773711158	1572922537	2361650477	1411175847	1608791033	1701964714	1402009698	999	1598449853	1864197125	1501679693	1428639786	1688891869	1281416466	137241162	1331241802	1304026302	2128075495	1508834076	1367045128	1716837675	1036536384	999	1413965499	1543675269	2024778824	1354782124	1500188376	1828500749	151983412	1498121467	1494261053	1305939908	1081731205	204087889	1498050663	1561782103	1440288796	1845519036	13300095	1052491795
FHP6_11	1244760301	182680245	1045089598	1281310037	1341553316	1379406425	1710980231	1371631004	1792936542	1410087212	999	1269430029	1496885406	1497016278	1255268979	999	1405318702	1760166973	1364165065	1288884618	1566098716	1153475999	1242807877	1137531906	1199492037	2003220358	1354129431	1210279633	1510431106	9292219712	2239567011	1305275044	148596214	1973826788	1246434491	1290987682	1410960434	1512730758	1466226079	1245061502	1248448608	9001966346	1794814545	1342882534	1541380825	1482366708	1837977243	1185437794	8972841608
FHP6_04	1801346765	999	1638281292	1892552239	1844000227	1836319174	2032708995	1897554617	1869456994	1874112065	999	1821939045	2198927947	2081642776	1845286411	999	2180331091	2302410534	1815604921	1900698586	216657634	1713330531	1828230468	1769751032	1786824	202926862	1980997979	1740617103	1789560697	1504483285	2222531273	1888966834	1969910395	2227100919	1819134543	181939743	2094546959	1711484015	2083237705	1904367953	1878409405	1482511968	213499889	2016635088	1877668773	1828607926	2416710828	1731569698	1486386008
FHDo3_01	1302817704	206649913	113131091	135663739	1394870412	1443671205	1822976132	1326580976	1912404901	1665820862	2278321105	1389902699	1683315034	1533431514	138584554	2364268506	1598189115	1869191806	1519634794	1353674922	1772851746	1306793341	136437551	1286592736	1304843404	1932743471	1670408405	1131886035	1682072412	9541279305	2118490515	1348406202	1452958004	2181711596	1391880545	1290168277	1750733169	1729116985	1577178789	1323810888	1470292798	1229070982	1835895724	1534134104	1487077029	1551408451	1730225448	1345859175	1272283803
FHP16_01	1487516204	999	1283175346	1529018617	1541390517	1577156674	2016903336	156074377	1895387629	1673886677	2256377117	1512191825	1815232875	1805877837	1510761623	999	1866748902	1985576029	1596902864	1559691219	1870516835	1443402208	1549810997	1471653697	1442153067	2112438782	1563460623	1495297945	18109841	1177078941	999	1574175267	1671570779	208163988	1490068847	1554581906	17245222	165871707	1747603659	1576344473	1466864255	1290042523	2073457966	1646478779	1853252334	1965970816	1885730546	1474833058	1229145358
FHP4_02	1388052648	2328832054	129407928	1543064188	169312538	155942975	2052575247	1625593972	1886564178	1744110388	999	156497005	1815867297	1810672322	1515341494	999	183861848	1999788484	1545127959	1519809018	187673496	1389563627	145817182	1391249605	1426134884	215847485	1649091965	1339685526	1819808184	1172708668	999	1601439419	1649864546	999	1514719772	1602291283	1968826665	1743135384	2026096471	1616736333	1611089511	1034018022	2030291369	1584857949	1410743809	1371630278	1942371376	1412419658	1106674844
FHP11_01	150716347	1729269571	1217773347	1429593762	1437037326	1536527363	167974743	1700781464	1851009906	1474984596	999	1342739716	1493498372	1657471506	1395928875	999	158402351	1691062021	1479982844	1451252763	1635748264	1338162784	1349503129	1369955372	132278744	2100048943	1572845165	1551385603	1686049805	111753675	2318604182	1419764522	1545382192	1944045392	1391180581	1606063424	1790301097	1636561199	1386911332	1532973995	1207329549	1368109695	2102436563	1390930546	1593899824	167547089	1966380435	1342798458	1360818203
FHDo1_01	1631384099	2015024983	1486030702	171736786	1679746508	168362351	199275133	187777226	1839481165	1832374802	2525016393	1748989605	1930048928	1950095995	1669209017	255054172	1958047458	2103180005	1780054853	1765918793	1924525544	1578254505	1688307899	1662146598	1608323666	2181611353	1844524464	1733791692	1867385851	138758294	999	1766738301	1836824821	2340499639	1708649302	1766581981	1859580642	1749690713	1776122832	1671793822	1689069601	1493833843	2308116533	1690360775	2018210109	1988592931	2099736854	1627716904	1525681051
FHP3_01	1705816122	2332785782	1569165204	1709578378	173717313	1746492789	2165986846	1905634409	2441264444	1929228782	999	1773591624	2101886625	202753258	1799209359	999	2035323167	207056138	1779051717	1769933863	2130982725	1652996196	1741378486	1642519758	1701714562	2222459931	1807704891	1518687041	2064251993	141132414	999	1792759479	1809379173	2511320325	1711718375	1747752598	1901523659	206727923	203866178	1736878475	1880854221	1436183646	2251661759	1949862514	2184555951	2122590495	2137681442	1704150945	1433218465
FHP1_05	1370862503	2336969747	120645844	1519766453	1432886533	140656942	1893532373	1465403832	2076717817	1693476622	999	1501474841	1789669793	1685868485	1473163069	999	1714235974	1832597461	1527634365	149170466	1865571964	1382302593	1440631991	1355194017	138498668	2150501433	1648180172	1292145109	1767107461	1093280199	999	1516148423	1567827511	2150031142	1464140071	1472497031	1636949919	1736372791	1784313659	1459894159	1563113854	1128704037	189006094	1473918599	1410360714	1295290057	1794267714	1442055899	1163662006
FHP4_11	1492211836	2092617373	1394070763	1660448987	1633400729	1912441326	204600773	1703665704	1916338816	1789498916	999	1657049764	1902261847	2149802147	1592269413	999	2023942187	2067228128	1687408087	1703383785	2074593975	157150752	1685715922	1580815059	158203977	218956732	1700999862	1476787036	1860571631	1272936185	999	1713792124	1739674213	2398450558	161880936	1686093219	2043931448	1828129825	1845820931	1719550478	1654486757	124280402	2259914484	1709316051	1944252287	1849976361	2080621584	1586897313	1236723048
FHP22_01	183637885	999	1645119299	1891254071	1886275298	1923737644	2141471972	1931385454	2020379034	2074162078	999	1888065241	226107783	2087925573	1799263672	999	2226201381	2189702565	2125820185	1996928656	2086456008	1880577919	1969445935	1997292221	1919425425	2453935015	220630234	2139125067	211918528	1558608919	241783804	2065180764	1888928028	201257783	1932229846	1887539165	2227520615	1988505699	2104384968	1793760419	1794249047	1858326147	999	2054271245	2340465369	999	999	1824740022	1711035382
FHP2_01	1276074992	2189566188	1158312277	1367275168	1419725517	1389075667	1846426904	1460317644	1708466152	1551095151	2099042869	1383787037	1676903907	1633808343	1344756823	999	157688673	1814176208	1438675606	1375382164	169075027	1220020748	135815226	1264377033	1320363545	2003537719	1422670018	1290283452	1568733509	1030395868	2067637355	1415954932	154925458	2019263224	1310312705	1390580975	160522823	1643178233	1566282408	1315371426	1412105419	9944726059	1756605964	1461040654	1361808883	1308508928	1759303723	1299644286	9890294444
FHP15_01	1999079238	999	1761048579	2318964431	1930098268	210560636	2191606789	2223513289	2069272144	2434939648	999	2036286294	2309543532	2069621337	1811080485	2541059416	2296804757	999	1924458088	179544348	2180370697	2452980958	1878785565	1795577446	1832280066	2241975709	2057751459	2013842764	2126881958	1640928137	999	1809466601	1879768243	999	2065178352	2225819199	2118415939	2216714669	2031019567	2044530378	2049288596	1500054418	999	2096775085	1712188318	169809048	2146764594	2166745492	1728582314
FHP4_08	1641724515	999	1424243489	1724395771	1662619201	1731437982	2015158574	179904653	2169009802	2090440783	2564111244	1766628829	2015121642	1885484945	1659791615	999	1951342523	2049520755	1785508003	1711744288	2023894497	1684991862	160378905	1568903676	157471303	20350587	1966063211	1620850693	1815121776	1371602517	2388611108	171793174	1732774493	213477064	1726529942	1782213585	2187469162	1921303576	1914783608	1763375175	1710780466	1300463034	2125560609	1783738395	17201568	1560454922	1973587309	1660727144	1401134961
FHP18_01	1883206344	999	1601263984	196666848	1864006057	1936408495	2073708712	1999303317	2206703354	999	2563579243	1882807605	2019142978	1932056764	1741803573	999	2067558702	2214244607	2015738399	1786539933	2074371305	1927834522	1798173905	1763747914	1836639527	2213163843	999	1965183585	19894405	150486459	999	1730699309	1807509849	2510360576	1933184054	1949263692	2094384317	2067433736	1897148596	1900509395	194293487	1638386958	2273977128	1935546059	2138853671	2062103783	2026133192	1878776787	1698012294
FHP6_10	1270412777	1863257023	1092793541	135791741	138061436	1408289319	1759205146	1396524324	1789154983	1457540314	2511939396	1304920041	1603375701	1543359044	1303172585	2293325301	148804721	1754581407	145993296	1361409443	1657541531	1169607138	1312663934	1241798782	1265284388	2058779673	1455966685	1276943008	1580609388	960382752	999	13451086	1399939784	2122047745	1282501105	1313715242	1453858125	1569695262	1537900204	126704189	1336610329	1039077576	1693178008	144188438	1615740243	1509142024	1771283914	1262881202	1040467872
FHP4_04	1350499292	999	1263347002	1575190874	1629330166	1668628761	215155398	1619135789	2365473332	1690512206	999	1542648775	1777881513	1890182707	1477269556	256658358	1804243652	2002268462	1643972234	15860629	2028210974	1396700338	1565252226	1471483421	1468874632	2064445129	1683547271	1440823032	1727347863	1137081367	2260196737	1695639156	1663153467	2229721425	1548217985	1619435089	1901036123	1786391215	1931259035	1539816484	1573146819	1185660089	1939984472	1674485948	1751981521	1656586664	1910633316	1443281507	1201242178
FHP13-01	2045009919	999	1706841787	2045578473	196910256	2065680254	999	2171061034	204885947	2265654785	2434690178	1896949241	2250635727	999	1998534351	999	2395415601	999	2061252956	1968832445	2365477123	1902498593	193723818	1875281768	1881891794	2186979934	2297739131	2264082462	2137762467	159149244	999	1957967807	2065662785	2305994078	1963550716	1895354937	2221021019	1830566747	1946044355	1878304363	1838579555	1963926346	2269784414	2278246406	2363206788	2314907455	2488118414	1941127085	1949869496
FHP20-01	1579089587	2151605272	1299559908	1429526103	1607533934	172915955	185283207	1668631099	1998651828	1739442783	2444441457	1562958725	1731695125	1713738199	1547744494	2374643444	1686506299	1916206077	1514732177	1489995012	177177178	1454586809	1334125442	1333493585	1396905679	2038812599	1549779047	1333778983	1660470762	1165793783	999	1489065512	1555912499	2123617474	1442742531	1608435316	1724728202	1768763137	1596185664	1626736388	1413871579	9943346892	2161322604	1492393411	1777849091	1687431988	2051503621	1437898648	1061913249
[truncated: 239 more columns]

## Sheet: raw data batch 2 plate 1 CT val
ID	ABHD5	ACOT4	ACTN4	ACTR10	ADCY7	ALDH2	ALKBH2	ALPK1	AMER1	ANAPC4	ANKRD57	AP1M1	AP3M2	ASRGL1	BAGE3	BTNL9	C11ORF31	C11ORF48	C12ORF10	C14ORF119	C18ORF19	C18ORF32	C19ORF53	C19ORF56	C1ORF144	C1ORF35	C5ORF22	C5ORF32	C5ORF62	CAP1	CASC1	CCDC12	CCDC16	CCDC89	CCNK	CCR1	CD1C	CD38	CD6	CD93	CD96	CDC34	CDC42EP2	CDR2	CEACAM6	CEACAM8	CEBPA	CEP350	CHPT1
FHP28_1	1408312662	2370091619	1263170826	1453576341	1589648078	1508269779	2003588427	1586210258	1948559243	1553508606	2480568662	1493831264	1766202516	1642230054	1428821111	999	185938347	1990272438	161199832	1492206243	1786349627	1346890861	1445914806	146112915	1413982394	2037200163	1513731231	133813279	1785048633	1152335557	2487165151	1504366212	1610539178	21915974	1402442796	1458470487	1681219229	1814489843	163621077	1460026163	1443151485	1094066682	2124083848	1600431859	1609577763	1585912075	1977031712	1386705061	1108268505
FHP41_1	1849459235	2374676672	170971152	1890128811	1912301256	2279693723	2212250604	2138945431	2033118388	1977715464	999	1874529875	2018136238	2283909503	1701973727	999	2298175445	2385864363	2019164635	1968868111	2245512877	1717432023	185629741	1809947391	1742863662	2288605499	188273992	1852504288	2046005225	1510477464	999	1994597522	1968244354	2328328362	1761370051	1934115365	1881518278	1928878758	195545031	1924677521	169443196	1712388867	999	1863772266	2126593479	999	999	1770111489	1747344404
FHP1_09	1311070033	2022897941	1213776443	1494728956	1532611938	1490781371	1931032062	1463579078	1937270739	1555455129	999	1448744208	1820711874	1635367205	1404229548	999	1810923677	1930639586	1640151927	1449110773	1819739514	121870434	1420992776	1396921239	1379613284	2202353473	1539515626	1340031837	1737144868	1068360999	2380606128	1497526153	1494881771	2351414702	1360775859	1286500593	1658534908	1625811901	1832888462	1413336388	148443223	1207169014	2040503679	1525599468	1462498799	1394741502	1900827682	1366196242	1230677839
FHP1_17	1705569854	2065260791	1549050555	1792592961	1820614073	1852353995	2123625443	1857314547	2071944314	1805602904	999	1749866732	2142320658	1957216771	1749225446	999	2021466676	2265011692	1902890544	1775476017	2119703248	1601416702	1668840347	1698633924	165050903	2120150936	1844695385	1777574624	2111611046	1435984506	999	170228264	1775466709	2450783135	1691758918	1709293441	1855557281	1801001981	192449882	1871681379	1705341337	1576660295	2551328755	1743946246	2101016548	2100927282	2202028514	163629227	1618298024
FHP6_20	1368413072	2332849785	1329076245	1478340241	1652808062	1505371288	1862291764	1626369493	2001428198	156216279	2559089588	1512585271	1709721771	1743454712	1480994855	999	1738782236	1936548907	1588275007	1451509685	1715316468	1235910534	1412934462	1377185299	1413043858	2219032403	1583344131	1399537734	1726619309	1116174816	999	1494201892	150283495	999	1451215499	150772992	157973741	1755514503	1705020463	1554247309	1462865471	118875421	2138004168	1554935922	1824042398	1815627472	1979958696	1367031206	1175916946
FHP4_26	128133605	1982675663	1178158897	1428992464	1516277881	1597692388	1926030774	1489934203	1951824816	1534789257	258239538	1432566165	170248823	1777943217	1380689917	999	1835968725	1859708907	1530469651	1408202685	1681255803	1203384074	1371189418	1323477746	1315259314	2120620269	1451366992	1314464486	1700375399	1046928078	2220456212	1440920082	1459374895	2147673876	131176442	1415203891	178846923	1698954263	1511295658	1484952898	1371063759	1026402595	2219562053	1499137623	1655460695	1666644672	194082055	1315967804	1094300062
FHP4_18	1482420116	999	1347214851	1617512334	1666418805	1823473684	2052164879	1699988532	2004817167	1672337453	999	1542433352	1818250941	1791020243	1531374107	999	1912640783	2027052348	1680595058	1570778344	1843366189	1406829513	1532471478	1516041392	1481486788	2247977874	1641563175	1558537239	1824661926	124559691	999	1557659355	1579036857	2279740073	1511546748	1591570658	1720850416	1797921419	1642699559	1671252468	1478310393	1286430492	23498106	1622688933	1856362417	1898231491	2097689138	1481655429	1313411755
FHP34_9	1307045822	2023332036	1215117224	1454639986	1538593841	1493817671	1854701676	1436389553	1892487764	1559962805	2515522096	1430292943	1739265564	1595796234	1382500794	999	1779409521	1879448261	153399697	1410620015	1713368482	1234070746	1393761509	1329315359	135941922	2299240572	1460400821	1246542539	1694709128	10671113	999	1477456782	1465291956	2365054625	1352208769	1402539639	1729381115	1715979544	1709482267	1463534576	1436149578	1059717509	2102588021	1501636723	1638098649	1500302142	1987652867	1354787088	1077977082
FHP32_10	1461740619	2389074941	1305214907	1532367689	1579923881	1623816921	2076017309	1719741896	2029349569	1675494829	2448932512	1497254345	1824836774	1721656847	1495980773	999	193444124	208184301	1638257845	1557943944	185598355	1408601207	1498902298	1494561476	1458114199	2133091522	161100176	1480296922	1832978045	117638967	999	1554942082	1688034082	2178150617	144653564	1502763479	179603813	1696352916	1787798523	1511112861	1526740851	124300081	2274046737	1607221491	1700055097	1684436245	1961087084	1432678486	1226694546
FHP26_9	1824430502	2757995069	1746380647	999	189623251	999	2358100768	2102067795	999	2786815505	999	1911684791	999	999	1874491732	999	2392902589	999	2144267699	1959801154	999	999	1965296657	1925677111	1897495861	2356681473	2127325663	1968541881	999	999	261285768	1880915927	1758234465	999	1785976521	999	2452264674	999	2052796293	1902318073	999	1839350873	999	999	999	999	2424969065	999	184429449
FHP41_1	1806337726	999	1584793052	1757683255	1828993755	1989486092	2218599869	1881038995	1931237487	1941372597	2551837427	1794541106	1927141145	999	1640459873	2394613208	2115364	2385633369	1898829946	1737241885	2078611646	1657086429	1727647523	1633636946	164336453	2137644164	1861871126	1841076903	1914498649	1404826711	2421626044	1796473558	1813938087	2424180888	1657756243	1790035021	1763742054	1847292636	18081164	1789067101	1506526131	158731425	2419910609	1752603776	2112647884	223957604	2273455652	1618680029	1578873541
FHP1_09	1161409305	2021840952	1070688502	1364275183	1379709975	1345623097	1765766595	1350369776	1875210178	1436130688	2330711599	1294600042	1604835392	1469411029	1244025278	2235107812	1588968687	1792085344	1500251676	1308511946	1668116368	1104396358	1296077734	1236331044	1238239628	2120711046	1399444704	1178917154	1607106128	967038411	999	1351802732	1453222944	2053621826	1209686684	1136923104	164685888	1520722775	1731472804	1226648214	1365909724	1075668894	1868177798	1385943513	1317929418	1208926873	1705642601	1212119022	1091858485
FHP42_1	1328223391	2053715142	1222763294	1422018509	1534833772	1503182323	1872181026	1515325721	1903480889	1564946607	245383547	144499746	166567332	1613764137	1402566686	285269965	1738430716	1870355449	1520531463	1431979304	1707274855	1281163165	1372647629	1323682548	1346595963	2170167993	1428392562	1296316404	1719754074	1098830025	2120927953	1444059829	1495880711	2210926305	1347291834	1421779589	1656377924	1619433433	1611595998	1424141068	139972166	1063385671	2135542251	1475611263	1673019749	1715217049	1924102194	1307766614	1050257043
FHP1_10	1162168952	1894322392	1084535597	1301747442	1460100759	1367642811	1738700396	1327480755	1898273068	1429231808	2479004552	1316722196	1568663986	1428969951	1255040616	999	1589446281	1728305106	1404273664	1288437477	164134967	1108493776	1243368747	1181944208	1231502804	2088333508	1354377902	1130915353	1596110514	9391580337	2254868008	1334987006	1373326461	2036664143	120678963	126489774	1515554828	1524418415	1644831805	1279580879	1312115379	9604763164	1899575945	1290863696	1260593101	1167027538	1870977002	1216951821	9607329897
FHP6_13	1336346323	218540266	1222512379	1426940807	1513938026	1463142377	1863960965	1541839535	1877804482	1486066694	2516020292	1399698074	1616256056	1622240603	1375846833	999	1719151474	1858453479	1508151479	1403971323	1683290244	1232972401	137109085	13138037	1336462156	2071279738	1463393702	1309314445	1662001157	1066171071	999	1434304787	1554838063	214236517	1350344353	1415423278	1522774821	1633053606	1626964564	1422681205	1362174369	10516352	2079649679	1457132388	1764680845	1728808028	1839569202	1282543016	1041259907
FHP6_21	1444709916	2126947219	1427288602	1613749321	1764355576	1641644156	1939922059	1713895007	2137838784	1691915054	2800147692	1648480363	1867511531	1909789571	1620354313	999	1924298888	1995301176	1760846987	1619174617	1943144388	1383586454	1549431169	1526593961	1554904087	2171671408	1687540706	1554586998	1848548378	124000958	999	1591029158	1598110348	999	1571219537	163129201	1727693202	1893440916	1869249598	1633432577	1603749455	13137896	2264687299	1745081639	2040042863	1953634138	2139264792	1476137919	1327291554
FHP4_25	1229222625	1953511698	1134474792	141286311	1452480529	1543719287	1945215567	1450657037	1877678836	1457279557	2586552032	1380946461	1674443014	1747794049	1320268758	999	1759629967	1772496943	1466781387	1358065237	1667975497	1186273406	1334839222	1288093253	1300267232	2039502188	1421351798	1260283086	1633466688	1018603471	999	1409120254	1474480296	2117564409	1293332361	1359617168	1718324343	1584148671	1449023038	1426080245	1311794135	9896018193	2186003463	1435205211	1577849072	1524232731	1890641685	126027376	1044664669
FHP4_17	1442721829	999	1227666935	1489023995	1561429879	1768308654	1872961374	160304573	194623379	1537524775	2471228376	1474953328	171342414	1869623089	1472819971	999	1817810809	1833178346	1646761788	1471710006	1758131245	1311053467	1422349316	1429569246	1406296251	2093104877	1554235675	1545351091	177458327	1110872918	2276607895	1429999797	1514967413	2116024375	1374722752	1502547046	1945894791	1598676431	1458348214	169012048	1330946881	1287024539	2130502706	1542355355	1734187957	1670954987	1990745141	136734536	1277831868
FHP34_8	1305929576	1907185623	1193785897	1428473284	149115484	1472475532	1839074373	1437961158	1942561982	1517712611	248198987	1385750549	1704455683	1600028376	135305448	999	1754755924	1879076367	1460149831	1394562973	1686826874	1226713153	1348696437	1322020633	1328875044	2082027341	149753918	1255540123	1683564707	1046015474	999	144099512	153691797	2099635569	134225386	1392845328	1653137633	169150057	1605213901	1443402122	1410453133	1054266457	2070636311	1506215189	1521226225	1405469153	187757385	13322064	1077936992
FHP32_9	1290104027	2022935638	1158831693	1355483857	1465661819	1499221897	1778201543	1450171464	1878443581	1451297095	2667621829	1340802579	1721549947	1528045445	134765148	999	1728502998	1837500499	1476977449	1354159916	1660942192	1181723305	1330804279	1234889687	1266429431	2057027954	1411905693	1233602371	1663130773	101931412	999	1358601762	1448104417	1997823447	1287673896	1360687807	1562857679	154563568	1641444354	1349217831	1364795919	1016862244	2101098445	148019025	1515673087	1491937335	1823558508	1287785219	1050156555
FHP26_7	1329619845	20672227	1185610851	1431995208	1400362655	1398553196	1831825674	151404043	1810989019	1517510642	2405794521	1390942226	1693835464	1595279489	1349601299	999	1752506015	1849834637	1528853162	1404431989	1758603236	1267391185	1356334379	1363718438	1322418321	2095818369	1498223224	1316615776	1725861173	1060896836	999	1394139152	1444476509	2114914985	1288575134	1313595881	1807602716	1576755121	1555924043	139960851	1330027252	1089011334	2163441336	1476710241	1800972521	1763944212	1797224882	1303152975	1127029167
FHP42_1	1339466604	999	1236935834	1415492297	1523719	150436067	1836604477	149979604	1895574445	1576646838	2399379996	1447492892	1718991324	1667647257	139913176	999	1769262584	1926115064	1501073029	1483240352	1713192767	1243536495	1352150872	1303211391	1337874137	2037444863	1448691121	129597752	1763794314	1090270195	999	1442223142	1496142002	999	1358088982	1425230252	1666506892	1620342905	1605015105	1405334706	137534921	1061206897	2151264005	1493248216	1699582776	1725119361	1856597464	1295448807	1050224178
FHP1_10	1096132544	1788550872	1020726897	1245910724	1369835588	1283986768	1707923053	1274618977	1760077562	1363838041	2377679149	1253343265	1519104323	1379819512	1191274189	2695084378	1439661735	1685282239	1358006525	1220739886	1540143809	106036398	1163316107	1107390482	1170850065	2045110643	1282838025	10512788	1490682594	8809615742	999	1259074875	136534863	202053862	1122777351	1187279812	1477655436	1479090793	1529199319	116577564	1234132806	9179471123	173547684	1228652949	1187207454	1058236325	1737917098	1139742496	8984337826
FHP32_1	1395689649	2243952967	1281460718	1549361946	1633796026	1586700558	1941392458	1598120357	1862536787	1709014484	2563760649	1543427488	1923755982	1670758535	1472591969	999	1908751439	2005801044	1599190296	1493402025	1827776968	1290672926	1484691999	1398051185	1412787042	2144089661	1617820652	1453567883	1770396203	1152574686	999	1584524208	1480164806	999	1433184511	1460144664	1799107795	1757417407	1866470058	1456448441	1576911784	1166921483	2239832863	1759269027	1524868499	1541729768	1966819162	142126205	1183376449
FHP44_1	1398375013	206376366	125070751	1372854749	1521622427	1522665095	1896884871	1616996589	1930536629	1577194003	2442690348	1445060571	1683213297	1663950083	1424299177	999	1741580201	188404415	146657045	1423021239	1749783231	1288719565	1322782577	1236791365	1326465887	2086020781	1388690144	1176064196	1794571711	1160030369	999	1444919645	153280312	2179812209	1349273823	1497902915	1602417009	1641089368	160996465	1480599901	1389112508	1009414307	2207956386	1465975028	1945500977	1941058152	1936719926	1346397062	1013762638
FHP1_11	1159401778	2168517121	1148050073	137903117	1488877748	1457733051	1948231899	1367357248	1944151104	1480392298	2633000481	1369548024	1751054188	1549765588	1315883122	999	1750653558	1987822598	1563419425	1357666253	1732441421	1112129268	1335554449	1338458245	1306300617	2078403362	145484413	1274893748	1708577968	9539445723	999	1441129763	1457990502	2191739939	1271572702	1249324284	1664140331	15515407	1769957848	1318673111	1410571212	1090588646	2046674552	1412316987	1488378144	1426885599	1901248361	1276418708	1084922973
FHP6_14	165164357	999	1629423552	1799364195	190912874	1880289584	2345954509	1898348389	2205841979	1935547061	999	1795436156	2031439195	2105713525	1806476409	999	2149893059	2282890322	1913852314	1807898537	2215427064	1578618858	1742214191	1681670587	1790906614	2146145055	1931188116	1688089415	2021798619	1450436218	999	1819514279	1851222374	999	1766559452	1727891638	1970765646	1976541059	2027101277	1838613016	182954324	1467678103	2590394119	188368086	2209558013	2102285907	2212839869	1707443966	1458490354
FHP6_22	1506354987	2101925341	1468525313	1610796206	1738278741	1690238754	2154522661	1788655564	2080771675	1732155438	2613245045	1636914145	185337407	1948725605	1613062678	999	1959043035	2021404238	1733943847	1634003729	2012460615	1422903069	1585194572	1528840562	1565186055	2138763238	1674994982	156400375	1860530146	1280105652	999	1569229652	1708688819	2279536685	1590960827	1602136137	180525952	1934648219	1828688521	1649374247	1607128166	1292163644	2361927827	1726250128	2325623498	2031887317	2248307956	1514372953	1318855074
FHP4_24	1451079047	218667654	1283442657	1501986908	1588018454	1599334746	2059619676	1644639845	1980448375	1622823537	2640822061	1486682172	1739803599	1743740083	1475885738	2310137068	187235923	1979011725	1584205871	1503797948	1741242647	1344462437	142719875	1401246015	1395938523	2062530504	1492910271	1384786136	1838187477	1183720833	999	1507515358	1582322505	2096320161	141989076	151172401	1737353588	1693719227	1577206785	1595062585	14324954	1114695324	2452132164	1532721474	163733736	1584782879	197954766	1406261966	1126333379
FHP4_16	1658349858	999	1457654238	1692549801	1755576103	1889144149	2222490977	1880166607	1957397783	1769289215	999	1698189127	2026153932	1968690295	1707482072	999	2002133535	219217941	1860829155	1761252236	1937781279	1538262287	1660293014	1667997673	1603272259	228580733	1786417244	1708980336	2179634891	1361498367	999	1694692957	1675198532	2229020251	1602428332	1697418248	2009879052	1781313018	1745221283	1812131016	1628779989	1503553272	2514215263	1875556882	2055972203	1908032571	2210122238	164695933	1491064933
FHP34_7	1259676281	1798419571	114137326	1382798819	1376474861	1383597716	1721584703	1387581972	1824149338	1498583075	2175916118	1319009411	1553734292	1545321718	127941113	2326677577	1612577976	1816326971	1432017803	1352512829	1606152492	1186401295	1290428184	1269598406	1300423901	2065743474	1415853888	1186624363	1623913531	100656644	199837781	1334921461	1499723694	2027949985	1291431045	1342240443	1631910271	158876999	1552845204	1357737862	1292849794	1029354231	1889489882	1388375542	1504529955	1378163515	177296245	1264380032	104494444
FHP32_8	1434460028	2060048697	1304381095	1505122641	164258249	1617661491	2380493358	163450379	1955521609	1684440621	2444330316	1522971748	1917394263	1735801068	1485138204	999	1938116935	2074973922	1682903834	1536801807	1887829915	1386427264	1524492771	1465203199	1473399854	2144650766	1594334116	1410384093	186343094	1191026784	2437076867	1610485519	1745209919	999	1476806949	1523017615	1738617236	1699561041	1797333014	149349288	1543449374	1199938434	2225995985	1700949089	1653977454	1591472603	1999793413	147310886	1241060537
FHP26_5	1231638517	2015666744	1148863093	1369371308	141764298	139816049	1743744959	1473741769	183975861	1470072257	2586705613	133787403	1613399149	1564235577	1305781518	999	1675837337	178245567	1425767697	1352668318	1643977513	1181030936	126977467	1274745041	1259780711	2155095051	142150366	1158268437	1675653071	1031412027	999	1347623088	1522147665	2167705208	1235851421	1354392909	1615027394	1564304269	1521444381	1385550032	1251661809	9603517255	20518192	1356455443	1815418861	1857415095	1820969366	1222837382	1040297038
FHP44_1	1440028052	2115746659	1273942682	1392704582	1567807002	1546291477	1974833	1638776608	1968687181	1601136426	2442260289	1483113341	1671547872	167807752	1470660006	278889896	1815909277	1944838011	1480980054	1453038751	1718298945	1345380316	1360208225	1269984011	1347855948	2113750004	1422992577	1195614018	1822407647	119210809	999	1475596849	1597223342	204276367	1357297747	1535691181	1604765542	1675728314	1662886254	149931866	1403121827	1031463279	2208537641	1500956434	1930133315	1973048291	1948786027	1397715225	1040917186
FHP1_11	1144645807	2047134418	1092851307	1373773443	1490026391	1425097843	1911264088	1344645003	1817026438	1487283934	273430076	1352258808	1695061594	1517852074	1299760232	999	1705685141	1978321955	1535045483	1343676825	1638875796	1094489863	1339384876	129310333	1274706464	2193936836	1430818039	1234538478	163772944	9515946892	2164623426	1431994481	1496869152	2359734197	1248277273	124423943	1623060613	1549949754	1728115553	1278027771	1401592293	1077469565	1965328959	1409208214	14565972	1384496765	1800986165	1249855264	1075746405
FHP34_1	1480361237	2252243134	1341707089	1568674768	1702367986	1696725292	2091672279	1657981259	2013148725	1763136343	2442817262	1610801355	1874708386	1935535249	1525510363	999	2000551306	2063324142	1654783984	1581113946	1864133646	1376873105	1518879602	1463883274	1474509314	2094494567	1638341975	1421988643	1804388582	1241709325	2168780648	1655230326	1493012947	2367674639	1474223807	1501970395	1853368779	1771932232	1780249091	1591789829	155639737	1214277828	2206263621	1626446276	1715670884	1704377387	1978893771	1491848665	1195465693
FHP46_1	1375901879	2331234657	1270054694	1509464144	1610102995	1444232358	1970619107	1562164198	1901486364	1628479538	2347978874	1504971977	1794419816	1708853736	1485254017	2451248822	1864990675	2028603334	1640257372	1472001359	1831603899	1337694448	1532928098	1464591888	1443238321	2168885812	1543580337	140705235	1771463176	1125771839	999	1505849083	1539602757	999	143695789	1471312327	1507612518	1690673672	1819437258	1517157238	1545541214	1201756612	234011359	1620619128	1645036498	1646765381	1869914864	1470155572	1152283961
FHP1_12	1470918096	225029637	1384475069	1552567612	1709264091	164882786	2273523441	1649916528	2066532007	1797724997	2488070962	1538674652	185160242	1701385754	1551869919	999	1911109061	1992702203	173574967	1570560809	1856928057	1397917583	1537445455	1508458226	1521732804	2255355993	1655990429	1537372879	1963143237	1230479666	999	1604199894	1654717158	2181954975	1523987587	1515026954	17686732	1677229053	1913741998	1596159926	1652014058	1306728742	2289351169	1678904585	1719809375	169458551	2101631816	1486545999	1298583729
FHP6_15	1261593815	195236557	1210834552	1344337305	1559713252	1411554244	1741990343	1422640052	193531919	1464032539	2260840534	1396782387	1626209577	1593096419	1361497889	999	1556314764	1807618622	1480990299	1316910048	1639638011	1110326514	1276554523	1227954056	1291112759	2110257976	1475975571	123578407	1656652651	1017575164	999	1324544066	147721393	2080083792	1288710677	1355571151	1448795947	1567278194	1661063283	1448032108	1345272468	1064952324	1934742492	1420196957	1637944051	1569264036	1860645352	1267004167	104001267
FHP6_23	1282186739	1921757271	1235212869	1374368245	152247931	147260656	1849158027	1485016378	1967996825	1501842622	999	1418054009	1700734757	1630607019	1372157384	999	1653998042	1856232963	1489932587	1374754694	1675466841	1158104383	1323613612	1277054589	1316378149	204259537	1451759007	1290530825	1614199493	1035512592	2387581205	1376592675	1444415698	237278877	1305814893	1412274622	1510192367	1675596485	1597292269	1451855869	1353399246	105015941	191549776	1496083194	1739882486	1668825253	1899736213	1271487189	1030971864
FHP4_23	136340113	2415340478	130781961	1504229198	1668322789	1805136451	2147065648	1597065274	21182804	1675799633	999	1565533639	1879898954	1965315388	1525278016	999	1962854094	2022489237	156123401	1566428695	1845788136	1412974013	1438853949	14172315	1427557621	2288016075	1498717185	1305339978	1798016666	1211532083	999	1594118148	1638133703	2354112242	1451613895	1491431527	1973271298	1822479876	1643100911	1676586373	1498223586	1061804209	22682455	1540405851	1894839944	1792304704	2056164037	1418840915	1097471647
FHP4_15	1347249604	2061340799	1168631542	1417550903	1467494714	1466116039	1797281951	1488697209	1823440983	1465174149	2395451156	1374063444	155485574	1612729332	1354129319	999	1678694166	1828686371	1511189651	1384285258	1620944008	1222850138	1350870066	1351427357	1300938303	2080977278	1505543388	1429475766	1643245942	1068957953	999	1368361528	1411316575	2049825584	1318894135	1392145115	1660907955	15339655	1457106463	1533568902	1292542965	118436316	2182917721	145651322	1644964838	1572927289	1913484155	1314047122	12333403
FHP34_6	1486931332	2177188888	12903504	1557923858	1638790765	1613749851	1932334252	1568317626	203349142	1780128923	999	1561159773	1904182771	1671923436	152069342	999	18444089	214274523	1585158404	1492763689	1813045332	1430708928	1442360995	1402261846	146275803	2145779995	157206318	1352504868	1780325283	1186306269	999	1512035102	1658658402	999	1481946585	151946105	1888783617	1831103094	1732732653	1652148619	1561061543	110985581	2262309853	1576648086	1595329102	1487931156	1959765047	1478838608	1153348467
FHP32_7	1202807091	187246062	1102712729	1346588987	1404126927	1411961669	1762761803	1398530386	183683311	1432698495	2262148347	1298580213	1626807487	1447247378	1280354386	2291476991	1602164845	1775475952	1461745325	1287711351	1600724537	1122980235	1273416056	1234978222	1229812211	2093618051	1381157726	1223868128	1653840326	9597660035	999	1328718623	1470035795	1911954184	1225433746	1258238086	1495594917	1496910268	1609683877	1275155026	1299248111	1066246925	1898272503	1447217525	1455907563	1425984894	1770393605	1209399627	1069098149
FHP26_4	1234621057	2228894726	1164831845	1384678574	1491352515	1421900684	1793685007	1454995093	1836887008	1523559658	2603586909	1393706836	1664339187	1610600521	1336551196	999	1661335135	184774296	144919287	1371556231	1662078318	121162286	130532168	1279870552	1307889685	2102134707	1462160114	1199144897	1644685219	1050265303	2374441072	1370236024	1330371494	999	1269939945	1427761761	1722596584	1610220854	1556871847	1411313179	1308976176	9659912815	2030862415	1389303826	1772656254	1795821338	1927271718	128064092	1076654487
FHP46_1	1403000827	223254916	126886883	1511484396	1586318276	1465457092	2048668377	1597768449	1868225434	1661485087	2346529887	1479453626	1876254756	1674101467	1474046442	999	184328398	2063838109	1649228046	1510644696	1755342922	1361185261	1565836833	1468681289	1441388102	2199578994	1552119124	1418517273	1752478352	113332722	999	1540852409	1611642176	999	141979136	1462489843	151207746	1783593287	1870999759	1491267579	1565298491	1207452238	2389390267	1629004966	1653823788	1724908924	1848538846	1470843528	1148803688
FHP1_12	1406152234	999	1307957963	1526050555	1612197919	1585346806	2047814198	158221726	2064856609	1647149561	2624648912	1539108704	1873157048	1657751966	1505969618	999	1808867593	2119174866	1637245217	154228035	1858570598	134534127	1453111563	1449519052	1467048572	2055156246	1638379186	14457569	1853075974	1161084509	2394838354	1534367971	1685534914	2182403771	1459838548	1445436694	1703821974	172417558	184145943	1509579585	1544542246	1243768868	2130146226	1696319421	1670587891	1589139191	1957357021	1461941643	1227768986
FHP35_1	1554599775	1996037686	1314694799	1531254206	1561332294	1429319025	1840289236	1795271156	1864707709	1589148216	2302434815	1486815119	1818153666	169342261	1512038109	999	1733493432	1973710114	1700648952	1483957946	1785389635	1358854373	1450369436	1394205237	1446478626	2053042357	1583228286	1544046605	1861845617	1198804021	2540248439	149775531	1564219227	236989767	1426878257	1531128129	1544172712	1734878629	1630489917	1681350653	1497330225	1344539075	2327702351	1642413226	2100048398	2021937944	192461687	1364024207	1349138987
FHP1_13	1342963073	2117084187	1320672797	1495405362	1631841641	1603455681	1996041611	1649553825	1873775815	16177212	2624563099	1474878558	18308476	1667403316	14698434	999	1784259213	2055251393	1604656167	1488969751	180490611	1277307108	1439184252	139368562	1424432059	20087708	1576637288	1433219547	1813206548	1143750408	999	1506117803	162114607	2103643638	1443378375	1438892393	1637785412	1667919783	1865645972	1533939038	1496749466	1232093535	2148129425	1509489061	1684401383	1616329625	1935913195	1401559395	1173897908
FHP6_16	1618806814	2364118929	1576826458	1804796997	1893027884	1774903524	2112761404	1774129927	2110982845	1864007028	999	184023527	1911263493	1919634254	1707066853	999	1935374408	2277834544	1925741161	1722662222	202694702	1509004665	1668605322	1640982513	1717192663	2182492459	1943401265	1670482534	2014858702	1377445649	999	1700043649	1833789346	2292870376	1726403082	172603241	1845518853	1832956132	2115067424	1845887733	1746596908	1531530167	2335137975	1776055715	2079491381	2018541274	2129811954	1617153372	1488729698
FHP6_24	1391825521	210241325	1239889564	1495127808	1587132207	1548039093	1941980691	1575347809	1842733651	1610056904	999	1465221996	1733755993	1693374585	1437681136	999	1756724546	1978505057	1577852186	1474935604	1725775758	129527336	1401758943	1360935346	1385292216	2131405343	157095544	1423243724	1755133941	1111989694	999	1467008872	1545223565	2151826351	1389213992	1466800154	1589680365	173288873	1620745379	1475512536	144358658	1136596164	2066193861	1525234215	178730798	175023893	1938114137	1356672923	1156286841
FHP4_22	138755121	2053111194	1258635938	1484624105	1618114318	1715139886	2058054388	1567389209	1903443098	161246264	288233804	1512904719	1810907767	1893918542	148429482	999	1870853661	2022982977	1591398398	1508402765	1781603987	1339139177	1443269315	141015481	1428399786	2071676918	1529768983	1388140717	1858399574	1148966745	999	1512553405	1603934908	2284037051	1424545235	1535681972	1988838098	1726668354	1552557553	1646498384	1400216805	1112815976	2229965143	1557628546	1728704768	1667224362	2010336812	1395003743	1139976391
FHP4_14	1566145937	229891327	1384852428	1672645535	1720532111	1812074587	2241253475	1718251023	2252646313	1761371953	999	1595254382	1916913458	1926471824	160248177	999	1978583329	2068547276	1824809341	1650932165	1935759719	1553006639	1620981335	157583391	1544996752	2211015168	1754982788	1653922143	204640713	1340982589	999	1612538325	173656631	2334412779	1601632783	1674306947	2044581503	1745798518	1714526236	1770621116	1560684586	1410617971	2395892933	1825274161	1907856721	1818935837	2135407848	1591906729	145787838
FHP34_5	1335891701	2319660532	122899773	1506918836	1544353557	1481061944	1819666531	151777727	1931869847	1615323151	2351179926	141892602	1743140216	164656482	1426869747	999	1809049875	1966865156	156638107	1435255747	1740609817	1297371301	1409817413	1372455537	14068766	2108172499	1555009236	1336926692	1773902697	1102137595	2238693441	1489874166	1552627645	2148544037	1398806124	1485589809	1797051812	1669139318	1655077422	1486879098	1399227153	1147344755	2060830847	1567275171	152607041	1436253279	1922726192	1370347385	1168377582
FHP32_6	1296226293	2085612649	1204002269	140469148	1561466359	1540455546	1927890378	155321875	2049959541	157532286	2477019655	1401788452	1749626371	1655245233	138993687	999	1788813572	1957942585	1557654397	141707306	178243479	1239234308	1399111107	1300469027	1353173378	213468424	1491356279	1301644503	172474594	1066977886	999	1471616307	1506391928	2185728232	1347316907	142502745	1701253186	1638509498	1757321628	1374764259	145095744	1054517067	2073956733	1609075037	1550404488	1495661088	1955651268	1321670237	1094695426
FHP26_3	1116040821	2018777113	1065214815	1292051078	1400110785	124535992	1810744313	1355790584	177601772	1386442878	2615333687	1253307274	1577599825	1491171799	1262335765	2181593017	1531044042	1770560614	1408733226	1263715795	1557637441	1075571929	1211834287	117871657	1197371354	2048676278	138984523	1166083905	1576169117	9147495004	215161579	1276033096	1420275356	999	1169596151	1322829673	1583866743	1456960473	1514055745	1274742715	1244461626	9375997675	1875892732	1349155435	1595533479	1511578649	1766306707	1190204539	1047155255
FHP37_1	1365645945	2070204386	1228825743	145566351	1618289762	1505216106	1877450007	1557585429	1881559955	1600145494	2246421803	1447987368	1740236128	1545993965	1458685658	216602935	1726226585	1914342822	160379886	13966755	1764896449	1295029977	1388365986	132977807	1380522724	2065055658	15734731	1310898651	1699894238	1086709396	2429034708	1447463441	1416257965	2347713023	1373244931	1505323225	1740707691	1669606454	1726050769	1512870944	1480297914	123232801	2124554369	1623703572	1238090633	1254040813	1858857273	1411482193	1202875479
FHP1_14	1621797015	2145352158	144779168	1669651465	1818271048	1704158783	2047128395	1824431518	2154679335	171719637	999	1647572898	1968733406	1778556422	171189153	999	1914372064	2035724309	1756976674	1653883999	1990811064	151034069	155512681	1572955122	154171207	232835023	1877186129	1666713669	189932101	1307208949	999	1634603478	1743063109	999	1600128276	164881338	1754914214	1772712387	1926532737	1704198923	1702893357	1423503794	2257886131	1710912493	1813947987	180817088	2091625756	1579213673	1410427264
FHP6_17	1590275757	2227369046	1503473568	1689712649	1797341774	1694874241	219129021	1812529783	178924188	1765498994	999	1660284251	2025032745	184822257	1690093212	999	1938787291	2061498071	1878894166	1648881969	1944826569	1471234276	15887605	1576415662	1603827325	2069460509	1803627573	1628774565	1882489792	1332338438	999	1594527347	1825847317	2437746774	17186417	1732072356	1778578117	1877086934	1953906049	1714952416	17387726	1418617909	2528573033	1822367318	2000553209	2042183809	2171952543	1620812689	146058866
FHP6_25	1355388109	2118811207	1215241601	146754746	1535306828	149906706	1803665731	1549312769	1906093047	152785641	2417579938	1431974382	1690822636	1715408929	141451917	999	1765782749	189937266	1554113081	1431474692	1691271699	1228765392	1381071559	1341158796	1357999259	2220485245	1505714708	1399459984	1673260019	1076665522	999	1422650061	1544593254	219111021	1363631602	1464349671	1577599413	166595599	1599709753	1462432916	1365862333	1117767777	2114450508	1489126959	1788954485	1837033907	1958924064	1319638719	1111379916
FHP4_21	1308048257	2161947965	1257301805	1565432913	1678662858	16445369	2187688577	1532574063	1960925797	1735568263	999	1527279872	1886426459	1883252438	1467971102	999	2032240481	2038623132	1663401317	1542935633	1831169197	1334419024	1509687248	145263781	1423755425	2084517073	155328955	1384286516	1786186086	1130528639	999	1585979906	1620404876	2507430209	1447686086	1513207705	1855269637	1813859076	1761554747	1571181288	1547309856	1129976011	2229005957	1566289374	1539740779	1543809372	1944910451	140231069	1158621433
FHP4_13	1315197979	210038567	1191586361	1438202975	1506865428	1493046034	1850228071	1522248588	1813128398	149644956	2348388524	1374457383	1634606289	1661272596	1402428463	999	1759047768	1841634793	1549765976	1421674867	1693552793	126684376	1385172664	1345511149	1330074129	2100183259	1512196355	1389509433	1769804739	1067513932	999	1397637127	1492907524	2204715178	1360351545	1461211598	1717613103	1638029914	157165694	148201552	1349313062	1155092134	219780141	1490149439	144352722	1415190861	1853091942	1328614305	1177273827
FHP34_4	1307310532	1971539018	117645722	1474551675	1491592056	1397559435	1843027663	143294281	196543114	156122994	2458462216	1384487306	165674088	1586280639	1402449956	2521783962	1775477178	191197214	1564771551	1442456486	1712450915	1286906916	1367668701	1358175623	1362892088	2139060071	1527547769	1333333379	1723304913	1062983479	221256723	143623573	1428762539	999	1358270485	1400980227	1737090851	1640911522	1588617891	1413115735	1381145009	118874361	2039806413	1501741331	1497282211	1431183358	1815458106	1351947903	1201112442
FHP32_4	1389060782	2044053023	1258060437	1525013299	1635633932	1608259899	2058752119	1577740487	1997483615	1647865562	2689514477	1482672535	1862150832	1734033924	14886412	999	1914276757	1970960611	1664635198	1542119018	1923587286	1299887964	1484421055	1435787212	1421185255	2086215041	1697611345	1481961792	1872049335	1113900349	999	1556840411	1686783936	999	1463189713	1446211712	19251473	1666019238	1759059174	1436631789	1486149251	1337432632	2263081658	1668677787	1698109459	1718515055	1967740892	1433845868	1349853493
FHP26_2	115277847	1974657949	1088116005	1322963725	1470589559	1277792947	1854591592	1414694072	1858837602	1455972713	2454702974	1293886806	1661242149	1597470161	1309676432	999	1688055095	1996978208	1490210594	1300381641	1712175837	1122866684	1283260935	1244093287	125181263	2068914268	1458977901	1211847579	1624613581	9314128778	2429100126	1337254166	1433148773	2294859981	1219874315	1427348379	1599807812	1583644328	160456852	1278142088	1348918681	1029201292	1985621592	1443870587	1340332867	1285999703	1885060505	1237625696	10998885
FHP38_1	1639550037	243698726	1491235588	1694897332	1770775554	1637829975	223830219	1851798535	1984077059	1808143329	2532012566	1689810035	2233510066	1852631857	1688067959	999	2061474372	2126546457	1774486122	1679014076	2051457216	1544858197	1680963073	159895722	1625832935	2223013847	1749530122	1635892016	198773014	1337283191	999	1701683451	1674017817	999	1631559997	1697382141	1793600507	1941137677	2083443451	1656029595	1758940048	1482477638	2528506361	1860214409	1909324404	1958156938	2066634725	1621610666	1520447194
FHP47_1	1696289863	2440854358	1513583311	1800000879	1849057926	1874137416	2321260529	1870283503	1976420197	1813009611	2732375854	1778050869	1932448088	1869534047	1682533512	999	2282231473	212760849	201847225	1832029132	2230054886	1690185229	181397308	1811631583	1731179515	2161084547	1820487612	1845097997	2084110097	1440065024	999	1758299112	1777197537	2403669812	1677464083	1661634219	1904998776	1957187791	2010369032	170365034	1698259583	1507293356	2283697415	1896587302	20169823	2289088203	2213489673	1676228124	1410427244
FHP1_15	1572207371	224103313	1493985469	164955738	188623967	179556023	2154453211	1799381432	2092372724	176206926	2666675432	1665992963	1903644954	1840732883	1682695733	999	1962804717	2205556912	1769876381	1627784311	1952384346	1476447956	1580872829	1525959188	1607429382	2134182001	1701592215	1620765885	1990656462	1317189469	999	1631454674	1616347795	999	1645620329	1655527699	1756791501	1856129444	1918040665	1713526076	1650811214	1404310345	2438917497	1709876997	1896419275	188707836	2359391807	1556321347	1357907604
FHP6_18	1315838661	1947573757	126470306	1395986349	1567815835	1508728419	1821940572	1578309513	1988556872	1519533455	245708134	1431501531	172463247	1650885854	1447700962	999	1679626247	1885177261	1558207424	1394157274	1700520757	1154356521	1332816195	1277024631	1353219382	2191209451	1540018448	1370303233	1676333882	1052249434	999	1393625092	1456797197	999	1400630911	1438170251	1494523616	1639731297	1686175712	1505762095	1400256869	1187585026	2100508061	1585127756	1740764225	1784680988	1922564184	1325937843	1127202317
FHP6_26	1524913855	999	1346737081	163858884	1670553412	1676773633	2041446841	1744075012	1996891077	1765980567	2866823457	1595758613	1820696043	1821013419	157624678	999	2088770279	2151922304	1798601004	1677554649	1986602057	1532627488	1657865106	1645546173	1530451148	2191157845	16680967	1665639442	190734163	1265063139	999	1691200379	1719410889	2312248904	1570657749	1634552158	1722885071	1868570397	1701034943	1558758457	1594174249	1340621129	2460449664	1761411362	2316471698	2110049515	2188673907	1491800909	1329868614
FHP4_20	1303544785	2114824619	1181380447	143037676	1533286044	147220742	1961619238	1523156995	1950756968	1510501358	2633132167	1406542266	1702831998	168657101	1440404038	235368257	1730801166	1946540345	1544877134	1413179953	1703050723	1246212968	1350355676	1314072059	1350624998	2140708571	1472994552	1356980033	1710400092	1059528254	999	1418804923	1473684496	2158344126	1344353269	1447375672	1652393258	1684287559	1525024004	1485770006	1363261957	1121570456	2253005493	1509060887	150107753	1472210816	1876185185	1313516072	1163262288
FHP4_12	1378424953	2266405556	1234909144	1444896178	1552507813	1508058049	1949445059	160624929	1890805626	152590256	2648466247	1420937911	1695941568	1685991387	1454239072	2467501021	1766680859	1879185073	1552564491	1435947472	1702038151	1294982485	1361401195	1331162527	1350003946	2163619349	1530358609	1351842846	1728126447	1098932203	999	1453480055	1592909052	2174943791	1422467682	14110027	1647121013	1698728366	1633415593	1496376621	1434369973	1122983542	2387623439	149858576	1815939832	1725304794	1882189038	1327477974	1113292318
FHP34_3	1449785608	2225381037	1353431019	1708656946	1722952174	1646002561	2475283007	1658431691	2001404745	1755243342	999	156865078	1896448393	2018451708	1566499531	999	2071614051	2375028381	1742678537	1655078736	2018980039	1419337184	1590042831	1590171243	1573895867	2154547676	1695109308	1501272443	1903963086	1220290364	999	1666017426	1752374871	999	1572723506	1661238186	2115436245	175568544	1855966208	1648259171	1632058159	1317810871	2233856797	178733232	1713475927	164689098	2107950509	1538676454	1339325297
FHP32_3	131816252	1967264368	115758128	1412026551	1494308685	1536144529	1863265386	15634076	1748271939	1510244496	2501965019	1378731935	1774503264	1567323574	1367992076	999	1775117238	1817055262	1548768951	1397858793	1695122943	1200379144	1344755277	1299911607	1306726609	2074281743	1530894309	1316157544	1749178013	1048606051	999	1440084003	155932338	999	133864823	1409381151	1742928732	1491641547	1664185822	139774177	1361824334	1093377181	2241067338	1569315508	1547477862	1512229198	1892599582	1316395123	1118319275
FHP47_1	999	999	999	999	999	999	999	999	999	999	999	999	999	999	999	999	999	999	999	999	999	999	999	999	999	999	999	999	999	999	999	999	2006561512	999	999	999	999	999	999	999	999	1674612066	999	999	999	999	999	999	999
FHP49_1	19776429	999	2080771284	2025693114	2436255656	999	2257541732	2413765714	2195207461	999	999	999	999	999	2315237711	999	999	999	2219688302	2044153467	999	1947262446	2123562209	1929491535	1953878274	2215843194	2056912605	1818185023	2241844078	1875996752	2463445497	2427859707	211693379	999	2006342333	999	999	2098168842	999	2231862064	2294583667	1698061772	2521419416	2070721796	2330310757	2386338033	999	1936124736	1618849891
FHP1_16	1719686388	2486379076	1705699343	1866113205	1883094752	1912786145	225128577	1959659922	2113187707	1962523654	999	1894006207	1990709895	1990984744	1914177438	999	2199380468	999	1944842234	1932743163	2107132332	1640864926	1831197473	1795848346	1736312785	2229568676	2093088506	1828776088	213126579	1526535553	999	1798041077	1977358923	999	1823405898	1770351552	1872263674	1968920205	2114688431	194804066	1907201	1650413514	2455264748	1891032674	2109457031	2186935704	999	1803986045	1671312384
FHP6_19	1385672163	1866187983	1348747999	149167284	1644680067	1535739775	1935640358	1630057048	1895294175	1558842189	2667382661	1531373837	177086892	1744836149	150681736	270449317	1777056315	192330809	1592995321	1456598751	1743087882	1258770118	1407529966	1384923799	1421970746	208687382	1584005141	1423450595	1794302963	1136830322	2384005816	1483532267	1571629696	2336792863	1444745072	1458030806	1589155613	175787126	1770224146	1540744701	1476246166	1189887506	2204086644	16041924	1807756719	1845754617	1935586615	1351358931	1176922442
FHP38_3	1313074834	1907947435	1157114181	1344121134	1436622343	1348313741	1848933706	1475778591	1501427838	143120745	2618605065	1388580389	1655826245	1468287024	1338689413	999	1686756985	1852670823	1394254626	1318607465	1689756836	119229976	1284685783	1235782635	1269818647	2109036091	1400902531	1104189449	1678996983	1027204784	999	136967331	1572519789	1896538422	1288267878	13295535	1487923146	1640388913	1648295269	1355928755	1364375568	9582531952	2098227462	1416441613	158809739	1573033046	1864386293	1268739511	9899434503
FHP4_19	1549221084	2204639695	1370213678	1604914898	1656500474	1658956728	2081329256	177892163	2003776553	1741620093	999	1586860492	1900877963	1852033851	1591125409	999	1941104177	2027741895	1664444827	1613104435	1885342953	1442700393	1532181015	1499292588	1482073498	2111435583	1623975518	1542589802	1927071307	1260828152	2204137264	1593666386	1591882276	2286702751	1523418275	1636515388	1749062855	1813377147	1643145844	1670120024	1513147252	1237876198	2643970417	1660783699	1961610491	1994842173	20641968	1473846465	1235593201
FHP34_10	1235091167	1733214203	1099103159	1371009812	1365425446	1419382971	1713179788	1382697933	1811959055	1425113505	2422886584	131939742	1569716439	1480684687	1284974646	999	1632046061	1717281352	1357993821	130233519	162356393	113700984	1241384555	1210517886	1224401606	2061936496	1390544543	1171192072	1595796461	1494408945	215908949	1313038944	1394024471	1961712368	1236292209	1328094096	1584441954	1498410619	1516632532	1365203569	125845795	9609225255	1918522057	1389186285	1536058353	1454495954	1821945394	1231864845	9810044871
FHP34_2	1235508887	1918026464	1137510365	1456685914	1441794094	1385345428	1833475881	1420890754	1836767321	157651381	233807611	1373255608	1663699507	1573417442	1333384842	999	1755197655	1893654187	1465707801	1377731907	1668092332	1214108492	1339335993	1320542169	1294501769	2033877676	148791996	1287097859	1733960509	1021090038	999	1398085671	1522457429	999	1320987648	1380845821	1658730101	1578730122	1581734266	143091183	1369380338	1099069732	2103490116	149419241	1441040387	1373776118	191097497	1308772118	1135235639
FHP32_2	155293741	2262239752	1367230972	1535674739	1689785425	165128255	2222454642	1793516779	1751508074	178577794	999	159507054	1922215293	1797983115	1623501342	999	1999936718	199910839	1589751124	1568671318	1851668356	1412571643	1524887892	144749652	147460429	2123687864	161014671	1414997585	1899138746	126411658	999	1621227877	1708761619	999	150605157	158469454	1857476778	1753385538	1905153686	1582559749	1533740788	1170901381	2394601878	1741128043	1786908224	1739111755	20603196	1497542224	1182731813
FHP49_1	2054927548	2472151245	1856224624	1833165582	2313817577	2143419361	2276859724	2154221371	185098872	2454004889	999	2056129761	999	2158373703	2009258203	999	2558806496	999	1948711901	1957257489	999	1888932286	1822998074	1754601268	1779768884	2254196842	1944696623	1634820361	2176895902	1673760229	999	999	2005928316	999	1844925639	2220496036	999	2064656758	2335276615	1999941401	2144070825	1517072731	999	1912348411	2074301962	2094981869	999	1730271604	142557057
[truncated: 239 more columns]

## Sheet: raw data batch 2 plate 2 CT val
ID	ABHD5	ACOT4	ACTN4	ACTR10	ADCY7	ALDH2	ALKBH2	ALPK1	AMER1	ANAPC4	ANKRD57	AP1M1	AP3M2	ASRGL1	BAGE3	BTNL9	C11ORF31	C11ORF48	C12ORF10	C14ORF119	C18ORF19	C18ORF32	C19ORF53	C19ORF56	C1ORF144	C1ORF35	C5ORF22	C5ORF32	C5ORF62	CAP1	CASC1	CCDC12	CCDC16	CCDC89	CCNK	CCR1	CD1C	CD38	CD6	CD93	CD96	CDC34	CDC42EP2	CDR2	CEACAM6	CEACAM8	CEBPA	CEP350	CHPT1
FHP11_9	1232297027	1992635233	1190328617	1398097255	1520787433	1380721554	1846397613	138291783	189390037	1537361565	2576726566	140109996	1770118222	1633655519	136631101	999	1686491408	1881418733	1548986147	1406962517	1723077163	1204500649	1413273851	1360898395	1351115909	2230772339	1549393416	1233252069	1631811538	9714683345	2204634171	1486423606	14740135	2032294857	1356301385	131346475	172003771	1685977387	1684048078	1302209922	1432831012	1129611634	1901480707	1553494563	1488569083	1448556239	1858108726	1358469533	1134580592
FHP38_11	1451009679	2105196871	1332385946	1514956657	1562841502	152264171	1934331204	1571810904	191216331	1621817059	999	1497108624	1722770375	1654220943	1512159039	999	1812483851	1876560495	1609902136	1523744866	1773429652	1378932543	1509614854	1416027828	1444606412	2112787548	1599484624	1321558488	1752805502	1131944543	999	1558967083	1561984584	999	1456557843	1507601624	172441352	170066335	178739124	1456912265	1500980177	1146963773	2086157835	1626896312	1785688021	1709622009	2015740035	1469859971	1173710706
BZP1_07	1042035815	187728801	9891590514	1163458538	13221578	1368933236	1671876343	1214186538	193177199	1275145142	2315518991	1167994398	15099166	1346853709	1106780173	999	1348408911	1571791422	1330202766	1094806488	1403586755	1028507271	1129511307	108202859	1145917923	216382383	1399627386	8762066752	1444830674	7802159851	2291686742	1196577383	1163580432	1855073728	1068265213	1167418523	1566503565	1269899474	1272899407	1076625115	1118729683	1055818403	1559027051	1361809083	10909271	1066428295	1762949204	1155572417	9989876097
BZP1_15	8534774031	169923832	8957075042	1043635948	1313833521	1358935406	1582419037	104406743	1902015489	1129404308	999	1133701299	1423328992	1430647348	1046724599	999	141754488	1560629567	1307601059	1018651719	1423729242	8073872893	1091564612	1063215449	1120707294	2113833775	1218697371	8842898867	1363408889	6501486934	2039583912	1183341014	1054903292	2013606105	9185014471	1287665746	1447537372	1295694529	1261780961	1001078428	9911236453	9031625948	1670180858	1225571861	129354573	1205905158	1723252759	9726767243	7945054911
BZP2_03	9620507063	1593178968	9736384691	1014057344	135970377	1224406476	1539894606	1267619579	1836180307	1147780594	2447913278	1204794915	1379723345	1248830491	1106327099	999	1263527918	1532147445	1258259205	1064996505	1264914454	885095226	1052454635	1031269655	1156081761	2036511288	117728566	9464753416	1370702966	7965703925	2096377354	1183644467	1096964842	1833220909	916554068	1170931872	1181994271	1127313809	1432006378	1150066848	9721150719	8968103512	1559578563	1237988146	1057592377	9858809442	1773582114	1065581467	7532537751
BZP2_15	1043399837	1641732305	9857090353	1099149494	132500274	1284822807	1490573122	1244991447	1789898726	1206156755	2434326574	1168173282	1379061669	135477274	1072000061	999	1287294718	1531125874	1276099538	1098884309	133479483	103903595	105783943	1051942393	1131375369	2071554231	131568016	1135889846	1472087303	7805332889	2145404042	1176413214	1080531335	1881851326	1005923741	1172241815	1238322743	1168582157	132232973	1135731338	1018993698	1016572741	1584401891	1239439895	1584948129	1532866092	1757551557	1080989379	9629983828
FHP11_9	1172284057	2087794557	1129024107	1350939152	1454752166	1320585778	1784784921	1332594891	1661051944	150884555	228172393	1347813416	1681967875	1598106483	1314818573	999	1637088042	1845092819	1501875249	1353640896	1640726495	1158426508	1353243336	1287061036	1290131362	2203331364	1486931424	1186844182	1544099861	9088123729	2317813986	143521031	1428570766	2346050854	1305901617	1253837761	1715549987	1675109738	1643663549	1232431791	1382335822	1062263986	1904621639	1480837789	1433988354	1386907962	1757513466	1328325611	107613532
FHP11_8	1180017382	1924858939	1136812893	1330144559	1450987458	1292253237	1769044601	1320554266	1948066818	1454194489	2292929384	1322236073	1574765799	1528526293	1276691103	999	1621459422	1763292087	145131298	1327880781	161216678	1152865477	1309598909	1260896719	126099629	213200815	147677337	1175531084	1561045218	9090543477	204873341	1378062589	1434363567	2235597002	1267695097	1260497908	1584444187	1602736804	1567201424	1246046716	1296010383	1054002991	1803472486	1428534729	1470935539	1418526388	1797299356	1270977517	1070280474
FHP38_8	1336711195	1937156578	1264703698	1411374816	1578275166	1425715877	186619386	1448645351	1691761389	1612504359	999	1454293901	1707093999	1663694198	1392280486	999	1759024632	1860216412	1517809474	1430494022	173172093	1305623644	1414934979	1349158788	1370753259	2031793611	1557190221	1176663977	1750314444	1056417468	999	1536698536	1499419725	2160240396	1400743035	149381473	1704322026	1731376009	1770393224	1417222884	1485290914	1041419003	2044421169	149748057	1621746119	1576902474	2022857614	1356530416	1077689349
BZP1_08	8996594298	1714369341	8672086518	9379007782	131959111	1333551118	1496297176	1095595124	1798477189	1054354831	2362398377	1085225007	1294167017	1186660962	1017578334	999	1177893945	145863856	1224618305	9477017236	1231225787	7436022281	9630980555	9574087973	1068428385	2158182536	114049584	7266480624	1372708548	6198914339	1934520064	1087682276	1083810801	1721980674	8415288766	1111666228	1318430963	1098414972	1122241304	1007599752	8798785119	9650886181	1641549517	1146818841	9077462406	8456462434	1728577525	9781913453	7423656172
BZP1_16	9735731876	1684578413	9294893779	9765390848	1402919446	1489902368	1589701634	115195704	2034579472	1104869429	999	1203515868	1392212716	1372940744	1090793745	999	130858426	1527364869	1316640957	1043466825	1301711193	8170908886	1045376279	1079456994	1128819295	2075946093	120967788	9540152556	1442279349	6967759903	2020875162	1176678539	110597114	1876363143	8874305377	1212740411	1443711872	119020397	1190868968	111633522	9002429395	9047230973	1756103902	1238309655	1372621181	1184947074	1822171823	9774008926	6638675164
BZP2_04	8979012003	1478864633	8767324811	9776136729	1269875631	1200316635	142639441	1168913632	1751698667	1073766976	2278109922	1121444861	1287902989	1200566002	1004074655	999	1176479696	1432439828	1244570561	9917245442	1219659453	7809123036	9708889413	9269526942	1050724951	2053115177	1129737419	1012219676	1312550199	6851919458	2165666981	1099198987	1038172586	1747273564	8579957347	1085493956	1188673313	1069848572	1272680218	1054579943	8832982915	9415931521	150734355	1149917825	1207993418	1092289837	1723305722	928238842	6915223673
BZP3_01	1542115663	1949489039	1328841139	1383353821	1737614485	1787571465	1806215874	1601487498	21295703	1567961506	999	1602670193	1730472708	1553307589	1422045635	999	1454979608	1880534099	165232949	1393291266	1538787609	1338139429	129325174	1365492169	1401072695	2299616286	1739263699	157898182	1941947746	1172531857	999	1519913888	1286311481	2257955125	1148401672	1726291994	1307884754	1673755401	174271688	1730644498	1392997035	1347114179	2654227586	1597810269	1621097123	1582900078	2200230875	141386773	9073359963
FHP11_8	1085173667	184627538	1051899001	1238543297	1350070744	1229260213	1684774273	1235006801	1523705669	1368755529	2332137963	1236853002	1524038155	1514978031	1193097887	2244444388	1543521849	168574012	1402219773	1243888281	1577244817	1068888629	1222377044	1171186771	118356545	198033241	139612628	1093778073	1439614645	8321902099	2187472384	1307995365	1333677882	200699843	1211401893	1175465965	1552334938	1503037337	1483164245	1152599151	1205572052	9766027831	1740616626	1330980564	1381677085	1319226991	1689492016	1177546617	9912063713
FHP11_7	137576197	2177781862	1350096556	1545371554	163365856	1577786116	1995229046	1521277492	2032498464	1736975136	999	1544590284	1887562552	1946834876	1493566762	999	1886010752	2089957475	1738695622	1566349443	193407085	1424616567	1590259272	1510383778	1521459204	2141464027	1716516241	1417088399	1798454621	1105842906	2481046386	1637829558	162230428	999	1523040911	1471108706	1995029458	1779355841	1799608931	1474321071	159565109	1260423866	2092770268	1682245322	1769901109	171114344	1977526643	153654268	1256128201
FHP38_2	1535058193	999	1406581154	1492021886	1685729071	1592282388	1912697997	1695243417	2054118069	1726645417	2415474922	1553186968	1854973512	1769791478	1583924176	999	1895928324	2108995346	1551115851	1522236476	1801006286	1455138971	1493879081	1462809842	144553197	223888734	1670940197	1252545134	1831563398	1218688812	2375923438	1632067051	1641722015	2384220583	1509118111	1591496801	1728285214	1770349851	1840601566	1577051567	15764476	1097822066	2276834788	1611713163	1734763013	1727519399	2111320467	1465305309	1155789024
BZP1_09	9620112726	1686159	9042382526	9110201192	1307196783	127653992	1451437373	1211610154	1737421056	1075356027	2545450714	1131489719	1293223351	1287974606	1021850604	999	1246014977	1442252039	1193647816	9337707427	1236994965	8459559516	9494791499	9245849024	1039419596	206696533	1102814275	8973942047	1385800576	6866307033	2040819444	106853312	105325274	1762919102	8466971746	127589502	1268477738	1169152914	1110369833	1096288205	8609806491	8426634055	1617440124	1123553633	9946671493	949203429	1783491196	9879057632	7306414185
BZP1_17	9291089624	1638474022	8837894279	9570517301	1304446862	1318235807	1465297454	1096788599	1792520694	1027672696	999	1108739653	1299699552	1273210724	9993573229	999	1217037603	1449586796	1266659981	9641822121	1207730795	7747011624	9775038782	9903257847	1050032422	2012509058	113414011	9214438138	141475396	5958787818	2013363429	1070790276	1001614537	1737731122	8373186646	1256405218	1316809415	1169554137	1088255252	1059335316	826242057	9451170007	1601942893	1126373528	1297316625	1112108186	1741157265	9155249836	7467617328
BZP2_05	101549907	15964731	9684388376	1017183114	1364768755	1286589431	1510113543	1250792593	1754555624	1172458217	999	1159877026	1357856575	1245655018	1087384328	2487969556	1265854526	1495976127	1273839021	1057531857	130856809	8852017115	1066107618	1029448997	1126632129	2129411521	1189172105	9877659294	1383743864	7864639856	2140188917	1184318667	1114614663	1835333122	934920231	1147891389	1180929398	1189765741	1422723442	1142120412	9553082641	9507967294	1539266598	1199186492	1184722786	1066299304	1884184319	1046614796	7292761282
BZP3_02	9339804226	1831526205	8817819279	9514198932	1232055478	119189703	153738769	1068445502	1911893554	9926654426	2567558465	1059732986	1400375728	1118783041	1009016588	2472004141	1138151698	1458376813	1220928082	9626528777	1228554722	7222758474	99184644	9889093749	1052882098	2104118071	1159860605	6609880388	1373538034	6553476058	2012219524	1096253116	999	199813554	8681849507	973425847	1076212484	1225808042	1614487096	1042639256	1162845542	1066573749	1587470288	1324819405	9240030716	9659807224	161423399	9941655338	9217045059
BZDo1_01	9567851925	1626421184	9394807171	1021301073	1344044074	1232435122	1433229879	1174059912	178159543	1145885251	229143303	1140201577	1333593996	1309260723	1000398812	2143858163	1250834739	1504139561	1258018848	105416774	1285220003	853452256	1004916603	1017857068	1091875864	2051241782	1172254408	1029873002	1406157698	6890108538	2268364167	1144212665	1093966455	181685368	9160710526	1153501551	1135606018	1353804803	1271551909	1063165694	9725400145	9059216307	1500177243	1172175909	136408369	1356510918	1742222743	9729274997	7885124881
FHP11_7	1383842897	2175745063	1348474352	154089815	1584805615	1583215992	2011867699	1511004911	1716385192	175363597	228717165	1553320697	1854514591	1883046475	1509403099	999	1835435841	2046292552	1692973135	1587043414	1810272162	1395194252	1549240278	1543851016	1484299811	227626846	17798232	1397105115	1745512216	1097686953	2263589983	1668061824	1634930211	246513035	1535422943	1449654716	1867025624	1784632326	1844353724	1464278417	1590932335	1246838362	2235589035	1699860587	1788977082	175931501	187858975	1547386372	1222359449
FHP11_6	1235147914	2164133298	1232552758	1453366535	1529563033	1470963386	2014046917	1413852955	1990768011	1613056349	999	1424667481	1795194626	1851039551	1387130549	999	1794052851	193759213	1626891983	149383886	1742604657	1278829708	1503150507	141162785	1405205502	21114445	1603042729	1303950116	1659258873	1003229054	2134174281	1554958641	1593628333	2115993779	1413500442	1386601777	1814095751	1686785024	175126038	1342648872	1469599336	1218773561	2056241864	162503788	1711672836	1744762477	1835670524	1428604537	1246105884
FHP38_6	1321511181	196962256	1280396613	1467653061	1632583866	14722704	1956228188	149365685	1943128606	1619525407	2499117023	1507288572	1853548785	1780852686	1444677032	999	1868481735	1936074626	1583127599	1478941276	1810988896	1321835081	1470202177	1431582229	1394149063	2141892218	1616660564	1217246468	1759599216	10725213	2181179499	1593776593	1581962642	2259231733	1429979551	1538836827	1827358157	1766857482	1860471704	1429290449	1586002989	1089331749	1957515387	1547958172	1604101733	1565422317	1973478407	1429483667	110225256
BZP1_01	9343248172	1565045731	9355465924	1112804175	1388298005	1231728551	1504683633	1194962411	1906746762	1138240055	999	1140728285	1382275849	1187293132	1074873398	999	1254068094	1502356834	1238338138	9756025154	1276931511	9094063473	9869353469	9420562934	1071363602	2061627468	1189709614	8898442968	1333297811	7476120132	2094794553	116782611	1064233457	2033225963	9028129211	1290538778	1317707899	1219667311	14068406	1248870237	1069300693	8753681079	1721930328	1147278402	8050438986	7697044032	1730437008	1002001285	703963866
BZP1_10	1027704043	1899855944	1177807868	999	1590023831	1549546318	1748066442	1277702888	204926019	1220252671	999	1381136917	1603981966	1351866913	1196128039	999	1378352755	1706091196	1379344098	1154357939	1344499828	1022060342	1124835675	1075402318	128313909	2227232084	1330728261	9876361474	1575790861	8226015441	2257095882	1354509991	1200170677	2114752568	9847137426	1436028146	141422584	1387141653	1476234214	127521907	114870032	105563016	1744193007	1379429947	1099056743	9825934183	1981674542	999	7957672432
BZP1_18	999	1841965887	999	999	999	999	999	118583132	999	1142758941	999	999	999	999	999	999	1359864665	1638604587	999	999	999	999	999	1136452874	999	999	999	999	999	999	999	1403519459	999	999	999	999	999	999	999	999	1156945219	1171684759	999	1282222091	999	999	999	1042245178	999
BZP2_06	9439426381	1520708032	8896393763	9929782657	1265751566	1173997464	1387205114	1211106857	1735616943	1093663446	2524200435	1094788931	1300933843	1205647069	1022260893	2324795039	117447392	14451536	1206040279	9711161011	1227242337	8530131768	9603616012	9470951208	1042130522	2065608521	1134572404	9975899156	1417798373	6997295727	2070871182	1050801643	1042907586	1761739755	8781172131	1073098837	1084673795	1090445684	1307964906	1063229095	8730146077	9450540494	1497808331	1180051707	1316263174	1277502214	1759216759	9582821233	8169591914
BZP3_03	1052376375	1697774129	9447703565	1001617113	1317790542	1247557623	1574424835	1123417974	1854798339	1159738416	2460308038	1187504253	1393143194	1207954911	1102575995	999	1199975297	1557073989	1258446487	1054941359	1261655269	867106848	1043393919	9865982137	1100991594	2162618792	1148832546	9588282871	1485280248	6840507606	2034026131	1170555446	1163700569	1967016143	8217647238	1038621006	1261353047	1038107325	1535357286	1227368056	1028102309	9375098881	1713296658	1289578605	9792845657	8691511657	1808308112	1040949803	7519562052
BZDo1_02	1061658836	1646963914	9902304536	1121675463	1366403833	1230246556	1456673343	1244643683	1759245888	124035464	2203037663	1169383458	1376085521	1355852731	1126681562	999	1296742326	1589336779	1280872334	1104351605	1365139393	972393973	1054531755	1051852606	1119379433	2109648862	1241961969	1138145723	1443332164	7427116974	2322979154	116002758	1139800372	1944689811	1032219087	1169611177	1185431835	1377978544	1292323167	1124921463	1034295034	9665457911	1624641714	1194083085	1526302475	1547623394	1815265957	1067675452	9206515115
FHP11_6	1237116889	1999248711	1239883596	1481251954	1536387588	1497261617	1938890265	1416920968	1658536078	1622724996	2349875133	1429191959	1825704074	1774530262	1415447099	999	1793910317	2042604075	1672833775	148975026	1917431027	1285943543	1533887368	1426748145	1405968566	2092608446	1677279322	1306726007	1640259745	1010285718	2510162235	1578361177	1567006358	2143933313	1428770757	1389665051	1808302966	1725201687	1784030806	1338655192	1483521568	1221352846	2014444361	1643919368	1768046582	1761021581	1845061007	1413496145	1253849771
FHP11_5	1755262354	2260803682	1723233985	1951421943	1979599695	1990339267	2352748082	1873637627	2046774741	2026534437	999	1905428147	1977216817	2398877235	1828343032	999	2227240891	2323824326	999	2000455682	2162131796	1880580694	1987396564	2018346055	202803813	2113432952	2286578836	1954756457	1909402168	1562838779	2288367426	2278414023	2002681599	999	1958719315	1885416289	999	2006563076	2491408248	1845549932	1939607135	1834457902	2348020834	999	2152911113	2162374207	2142124829	1915234504	1773025853
FHP38_9	1508030247	2442069841	1416627926	1617617275	1728274808	1601880131	2192281791	1649573996	1692761858	1764442795	999	1625673768	1873377692	1854857048	1596884059	999	1951661529	2299595031	1718916652	1624185482	1945192003	1481163922	1593920864	1523947615	1541893679	2165636535	1740122867	13851339	1858741241	1217059839	2480144397	1713508848	1661755195	999	1581361544	1667203766	1861339016	1850516937	1876469314	1587076629	1585272766	1214169627	2102764451	1680654487	1812048401	1804533596	2233069796	1518284869	1243898404
BZP1_02	8345326897	1721212945	8534828833	8885334469	1367632476	1210446998	1585968175	1111138116	1933708039	1078683375	2748039445	10884577	1385495352	1113963781	1041223039	999	1184592377	1489036718	122084961	8803356114	1231214833	7792955944	9435605736	9104489503	1043795512	199708722	1123513727	735119511	1371760224	6382899312	212823569	1069950476	1156806779	2134241241	807242269	1131212825	1261501079	1218611443	1529076263	1005507619	1122459078	9744978355	1652718084	1159816397	7734236286	7964123012	1702102933	9680191206	6713498512
BZP1_11	1045221147	1870484161	1083912481	9881067968	156887183	1642738933	172734108	1339870922	208811611	1310252938	2532853605	1390024982	1551991414	1518839801	1207763065	999	1462755167	1666102936	1334130257	1085894765	1463337395	976119979	1118300296	1068950929	1236379701	2308916929	1268913735	9333729511	1587377502	8349891901	999	135649151	1244962509	1920889905	9389023731	1560620814	1531155757	1443037409	1387322239	1242894549	1075920689	9163763682	175138274	1295467464	1301128476	1251687265	2029500522	1124157801	678564969
BZP1_19	1086636604	1843916331	1020316898	1032365742	1521899695	156293204	1681711642	1222422312	2049511112	121835677	2407965858	127816568	1482788159	141861997	1171451818	999	1317457154	1610675534	1424930613	1106170921	1384901743	8745392873	1159127221	1142169751	1248520708	2269445719	1289762915	1067954645	1507291135	8054063213	2373255466	1272938672	999	1937090401	9768576886	1516093588	1419165512	1431719931	13335172	1242781584	956206074	101936741	1697407863	1339676249	1456475015	1214501054	1866787937	1113144249	7699995861
BZP2_07	999	999	999	999	999	999	999	999	999	999	999	999	999	999	999	999	999	999	999	999	999	999	999	999	999	999	999	999	999	999	999	999	105094818	999	999	999	999	999	999	999	999	1245358911	999	999	999	999	999	999	999
BZP3_04	942163433	1656822367	8816982779	1058298335	1168461507	1297602662	1605546955	9895448329	1840558766	1153039805	999	1142499876	1415483431	1314314473	987621582	999	126724128	1615344729	1349660038	1007936494	13978223	8495135066	1104780559	1029409682	1034662169	2027092657	120516088	8571455202	1350657515	6276713108	1776086872	1149072397	1071165431	195216969	8918838648	8933780404	1521361671	1169754141	1538250667	1099705939	1154698895	1063732237	1565749811	1341148306	1265573027	1279208895	1752620781	9888484035	9978361121
BZDo2_01	1160394495	1651397525	1168022312	999	1619074724	999	999	1399328796	999	1408567842	999	1399056329	999	999	123717755	999	999	999	1489621216	999	1497442302	1169240695	1218019271	1222287483	1292258553	999	999	1274890744	999	999	999	1364181806	1199289294	999	1093406219	999	1387860713	999	1533327517	999	1129379194	1109115515	999	999	999	1571226113	999	999	967613643
FHP11_3	1413060093	999	136777533	158971546	1697059318	1570553605	2108669066	1567413807	2083007003	1760607383	999	1576625482	1929082094	1948903717	1570234855	999	2004544822	2257836657	1743740876	1581155872	2031555656	1453413441	1626542825	1528829065	1505188012	2233167496	1732156061	1455687145	1761313827	1163279757	2149650646	1667626768	172313459	2531755898	1548537943	1532132043	1983848005	1804983027	1954597792	1528741393	1634447912	122913885	2137888554	167704298	1548986895	1567584873	2109815636	156288822	1233966757
FHP38_7	139585458	2372107691	1336910512	1557617962	1667451626	1568082198	218605229	1545076647	1790986877	1758303575	999	1534953872	1926929753	1854684689	1542890871	999	1981959433	2087314221	1663297679	1559662214	1950432387	1440994297	1573550698	1478270408	1452243344	2119198856	166490362	1332706755	1808614503	1141933944	2475340212	1639391352	1625199386	999	1511561865	157076909	1977523223	1779684066	1971384511	1477811218	1665349311	117352214	2164272028	1603946905	1702004625	1694793217	2013890594	1511476471	1194145278
BZP1_03	9621624235	187873014	9764811388	9658004638	1436470815	1358904412	1603254643	1221551934	1950190353	1208671211	999	1212300684	1499185553	129938246	1088176833	999	1340877329	1617072802	1288112399	9890310838	1347613478	8343293758	1075635082	9892321333	1182189497	2088026274	1203277076	8791448736	1478336437	6898824667	2243638606	121291656	1184611576	2126408227	8635539606	1336195892	1316805266	1288835546	1617779639	1150460926	1112050993	9141821023	1658695764	1278018071	9482674418	8600772794	1795419561	1074473159	6763652688
BZP1_12	999	999	999	999	999	999	999	999	999	1792442025	999	1761259432	1871640414	999	999	999	999	999	999	999	999	999	999	999	999	999	999	999	999	999	999	1799337158	999	999	999	999	999	999	999	999	999	999	999	999	999	999	999	999	999
BZP1_20	1105098486	1704524375	1044788713	1044180149	1497120361	148671928	163177786	126239221	2067871928	1199142354	999	126801448	1406895808	1404374422	1124395514	999	1328011084	1609217859	1394114	1108736125	1325301954	91149701	1123169598	1169289378	1227316744	227017716	1293500202	1065194002	1574475547	8511155642	212899331	1224451459	999	1960128332	8849780361	1486466429	1307615914	138597368	1306085777	1265241026	9857099102	1062151049	16482481	1315121091	1493234997	1231202907	1875353554	10650838	8493449707
BZP2_08	9687549206	1564490933	9451072073	1053783378	1283566769	1167436465	1463757258	1192601039	1842898936	1136989216	2851216176	113779804	1330532958	1252892254	1010380737	999	1245914773	1506796027	1250076168	9774215255	128090942	8979497561	1015911436	9677488934	1090072368	2093544647	1200975632	1039740365	1416979868	7113420958	999	1078778472	1159651213	1808373781	9190532469	1108802715	1151623142	1145968366	1356176586	1070905242	918680873	9149089118	1515609243	12298966	1367104614	1299629882	1776561635	9506490568	8400034959
BZP3_05	9382278657	1858082333	9332353957	1085246296	1390293332	1254367781	1638443586	116758005	1934741142	1228776543	2331159256	1179528789	1512374168	1286037657	10804663	999	1324251733	1652820456	1352652089	1078350067	1368956851	90204499	1070671109	1042571004	1106962819	2087333369	1338092335	9909544075	1344845612	7078009112	2055060028	1192030813	1182991142	1952633242	9220943782	1204418688	1385287386	1292643345	1647331517	1068042045	1223598617	9156123564	1688997028	1310474162	923647114	9113166716	1788678715	1080977158	7951803785
FHP11_11	1369879487	999	130853061	1543995613	1589197606	1497125072	207825425	1515783341	191721613	1678887496	2407275788	14778272	1805646214	176256473	147766085	999	1870315022	1963135063	1715678046	1565669144	1780657492	143657612	1549393686	1533034328	1498628779	2239834149	1708663545	1450691337	1820311661	1095612652	999	1602058258	1549516332	2099972494	1493256599	1470377152	1832914345	1760383332	1830569057	1457704087	1542642145	1351493679	2015691762	1753339903	1618428692	1583852475	1908234681	1477849613	1320485627
FHP11_2	1443526544	2122668532	1294750448	14504955	150851123	1427117546	1986619971	1522982881	1961492958	1550754246	2492377931	1461899549	1682373566	1611132991	1463494102	999	1711408697	1953183073	1589220614	1459825483	1743847978	1313489834	1448989746	1380743179	1370155545	2088597077	1576526301	139243461	1717053704	1080817106	999	1488586344	1612794907	2167955119	1400494101	1308009713	1729022548	163309743	1724803768	1438924662	1496675202	1172225208	2107859446	1563292049	1738280398	1711321751	1846120128	1446820853	1156700211
FHP38_5	1471485808	2340997157	1403213438	1590782513	1732140296	159442764	2094556158	163091995	1993553423	1768976466	2541543015	1620555345	195363575	1925047434	1585976525	999	2024457953	210196813	1772361934	1653789346	1920846952	1487599189	1633576224	156766124	1533130264	2142092536	1756123	144274432	1820101586	1202164325	2544290181	1722962461	1637573444	2254691729	15699679	1618363493	1980077854	1856829504	198102589	1525773207	1685698949	1253062421	2275103785	1794657752	1775116425	182115895	2032343253	1567282264	1297794076
BZP1_05	9511357088	1822549012	9028674723	1096848362	1271529591	1168539073	15722974	1147587186	1808228922	1168194146	228310167	1077127852	1415248043	129635866	1047424547	999	1342969148	1539136161	1314155167	1057191197	1388567319	8962666113	1076671154	9876713841	1085475524	2073560104	1280150313	972817973	1341607803	6673439239	2255191415	1132822506	1105064961	1821360972	1001854542	1185727952	1420701613	1234370197	1441214041	9910369913	1048065898	1116631568	162176657	1282417018	8825340472	836247417	167068144	1039240809	9616330378
BZP1_13	9715346291	1759535617	9752985598	1033752577	1448132597	1476208775	1617078575	1211653388	2093016799	1162273827	999	1244854227	1420287843	1391904445	1121612331	2416665538	1359399681	1575231811	1338345473	1066384747	1354157051	9039645259	1058080598	1062425765	1181965401	222906127	1234206093	9936398478	1528224252	7722813814	999	1245614038	1150248394	1822761498	9244489043	1355370802	1358441159	126044671	1241583734	1146625872	9507788097	9042345505	1704629168	1244096146	1344854029	1277859887	185784391	1025506385	7060893576
BZP2_01	1056517612	1708369614	1104592376	1019129261	1498938319	1389939311	1574717332	131034919	1964577432	1214164703	2560033432	1325074331	1414220923	1365631241	1218329385	999	1292505475	1581180314	1302597222	1074101714	1334619586	9166268723	1090495038	11142588	1229222491	2245762729	125685562	9729728779	1534621164	8711202312	2057051483	1261179394	999	1963529843	9240858686	1320886137	1240619388	1307983504	1371302451	1320967459	1038511169	965795054	1605417946	1250990307	1356678767	126659348	2037827992	1109121366	7365227042
BZP2_09	9532111817	1511263322	9136408987	101191191	1292066718	1190530534	1388570507	1142170098	1763108254	1106297137	2390109923	1113430318	1309424371	1241817593	9991070513	999	1206881168	1461647054	1216208154	1005143889	1232492974	8336044985	9638972359	9578999447	1054164229	206184021	1157438828	1011712449	1409490231	6859083599	2199476411	1088988947	1093465366	1841325105	8824872337	1030886759	1108025863	9708776195	1314738435	1052406898	9639748843	9914470865	1463765012	1153702958	1373739679	1305741169	1724473423	9874181633	8749971317
BZP3_06	1002795405	1875108643	1055636887	1123681977	1468311945	1358904338	1602552185	1153884768	2011174267	1277094648	999	1268227929	1563035722	1347246546	1132278638	999	1355013293	1706557286	1391946439	1182257158	1381157962	1004249901	1118441308	1124046493	1212840205	2360916463	1359164258	1066383007	1549719937	8348136925	2083075059	1263436622	1251664449	2066743609	1032527901	1296188896	1280220799	1279213415	1587670982	1184576963	1184819482	101631803	172353468	1382240413	1315426955	124642978	1873291437	1116852507	9309656035
FHP11_11	133558026	2351590911	1256123016	1520132759	1543566573	1462077621	1998433306	1468651401	1854422443	1610568995	999	1423881817	1755136844	1712793119	1448444341	999	1777867512	197997181	1666989286	1516442986	1786502484	1386314125	1536892913	1482991944	1423866201	2109142418	1680404581	1379289095	1718137151	1057861125	2265797069	1548481761	1542477623	2517737881	1452459528	1398387399	1875142714	1702266124	1754119297	1380583287	1502710105	1304985207	2015633134	1675172011	1578578425	1537729732	185162559	1424836376	1275708123
FHP11_10	1238525134	2015373043	1197913798	1388495902	1534599454	1410289438	1866884901	1369949426	1974202768	1534251205	2423804865	1405691372	1704387905	1614149977	1357311684	999	172690468	1860645814	1564811877	1419101729	1708507129	1218199639	138970464	1344004135	135902005	2176362686	1567114265	1246110851	1671461308	9641507085	2076138875	1471306466	140298675	2257059441	1345212501	1347941607	173596498	1622317784	1717412389	1329150199	14138278	1118180154	1936966106	1560965828	1492632034	1427347257	1878616583	1350688837	1114201996
FHP38_4	1410214395	2006275949	1273137994	1419781585	1600523892	1481810615	2036886726	1632022693	1955275699	1587044102	999	1445768821	1769952708	1659329803	146861739	999	1853829535	1986498237	1575693874	1446100422	1798938292	1352055177	1439965379	1362879533	1400315263	2137892314	1577983044	1276834171	1747927175	1097436385	2503643235	1563921963	1556010578	2130825577	1431786977	1471128842	1764928401	1720825779	1771785928	1447786685	1465369048	1084782972	2029893222	1552851624	1693445932	1667484546	2080598922	1448779901	1119675851
FHP1_8	126153406	195506577	120835904	1423540843	1530239862	140560706	1975169078	1406797032	2059182774	1527316647	2242779059	1377794749	1711657961	1618416217	1362302919	2703929516	1742322715	1854173531	1581458081	1390895435	1779644654	1233449273	1404206458	1322984616	1358887807	2132273136	1530569727	1274705991	1724363768	9842661715	2414438525	1482461211	1439437614	2297469802	1342250497	1334028734	1722402742	161651625	1846709856	1380312913	1470304952	11187756	1923187633	1421909974	1287183584	1242681758	1870655226	1348949325	1111372709
BZP1_06	1224474478	1810066213	1033637394	1264356417	1336651326	1343251598	1685671489	1378491576	1702794835	132938804	234960454	1200373242	1441745817	1425219139	1251543258	999	1487986991	1647857843	1436316365	123703669	1483045245	1130771052	1216791046	1150360158	1163425175	210020435	1409921994	1271261655	1482740235	8521068207	999	1238762377	1313556659	1835846118	1175830837	1355395288	165789774	1259885015	1331916456	1269683336	1094861868	1173522834	2025104596	1341473954	1127746839	1128274749	176414921	1213827373	120448731
BZP1_14	9286711773	1841386987	9902845107	1008414841	1496857074	1446664665	1737983433	1134854345	2165059281	1192192061	999	1243817095	1508803664	1434956091	1127500273	999	1470051804	1656797863	1398060348	1087629328	1387143654	8667255987	1078843198	1104713061	1246423328	2118947053	124349261	9033167727	1461160069	6761879046	2040661367	1312254004	1227340393	2122540294	8985370121	1392129659	1484555339	1384776428	1330490447	1101414404	104157014	8941635705	1746718017	1272939615	1191062284	1093306898	1837709647	1035064267	6602044379
BZP2_02	1070756603	1768562911	9971805128	1015068125	1436224492	1357224498	1662996449	1174781028	1989239592	1190985796	999	1241767523	1472141715	125523562	114031848	999	1307551762	1676828964	1400794639	1111145087	1318590088	8596241799	1119269981	1060333208	1238633568	2136026153	1288373495	7950336561	1443842228	7861891206	2283226498	1272083299	999	2122954849	9161410355	115910706	1169007594	1302969898	174607671	1155112732	1145011697	1064491513	1575710115	1372039812	1400338096	1383612465	1811244174	1095786196	7775171102
BZP2_13	9643187491	1549778195	8919895682	1037149005	1292308975	1181580672	1477208739	1181607493	1850273368	1096266649	2255359231	1107124173	1277064784	129863186	1026781135	999	1231396061	1465113559	124066842	10210547	1265509167	8794771573	9958235803	9483846869	1080949373	2091307198	1179859926	1024216511	1418421021	7092516865	2010330217	1104473896	1100136039	1850331665	9134839176	1089966544	1144033887	1064481828	1222917168	1052702911	9135492331	9743599384	1482582621	1149002461	1468162445	1418409471	1740512774	9601549863	8787388901
FHP11_10	1134007165	2071589596	1105264791	129453074	1447240665	1310661491	1823439372	1296320485	179210547	1449604548	2631810611	1308525332	1624474962	1533678326	1242495855	999	1685186583	1772899331	1498656932	1315443964	1679556461	1153938603	1298583576	1246655093	1254925146	2112500357	1461366621	1153849892	1562700076	8914027588	209024488	1384102856	1348909101	2137885564	1263700566	1249193492	1633360607	159494622	1608140024	1215965989	1312957341	1032340709	1855117152	1444244529	1396743968	135024991	181263125	1238596852	102363494
BZP4-01	8935870027	1927683107	9737271505	1105359837	149151139	1530555765	1901039509	1072211041	2153907342	1406297725	2500349254	1212752638	1577897222	1652045686	1067788677	999	1631004005	1848545814	147956353	1116996508	158914892	9514976549	1152330485	1100659618	1222646886	2113394977	1364146295	8903054938	1295466352	6648138977	176493137	1397747783	1216733532	999	1024881426	1233826719	1807694591	1555949099	1592552388	106617798	1284846764	1101308624	153512895	1278228409	1580192305	1596372298	1757494188	1009371165	8696243114
[truncated: 239 more columns]

## Sheet: raw data batch 3 plate 1 CT val
ID	ABHD5	ACOT4	ACTN4	ACTR10	ADCY7	ALDH2	ALKBH2	ALPK1	AMER1	ANAPC4	ANKRD57	AP1M1	AP3M2	ASRGL1	BAGE3	BTNL9	C11ORF31	C11ORF48	C12ORF10	C14ORF119	C18ORF19	C18ORF32	C19ORF53	C19ORF56	C1ORF144	C1ORF35	C5ORF22	C5ORF32	C5ORF62	CAP1	CASC1	CCDC12	CCDC16	CCDC89	CCNK	CCR1	CD1C	CD38	CD6	CD93	CD96	CDC34	CDC42EP2	CDR2	CEACAM6	CEACAM8	CEBPA	CEP350	CHPT1
FHP4_27	1308623906	2163538794	1224652825	1493080813	1583070613	1752169305	2063186212	1593749289	1987579017	1565593396	999	152951836	1752518939	1913108022	1395031303	2416108444	1902515305	2025520057	1582197159	1526766252	1746951663	1383349016	149934595	1447807898	139835014	2203706683	1509752308	1391160081	1788951122	1160079921	2283074791	1601539755	1559010849	2067325142	1488918595	1622006271	1878324867	1839497141	159165248	1616678544	1455330498	1040992536	2210510392	155200113	1753740028	1775071384	198154108	1330681555	1098102184
FHP4_35	1216100717	2224469005	1163954118	1391251286	1521701886	1623783935	1896554034	1488053521	203673674	1562726855	999	1427438267	1701566225	1798328526	1322721709	999	1835032726	1988481849	1499151809	1433000713	1730653244	1298358882	1451315748	1370289099	1337299791	2207427155	1446341686	1256444963	1704657082	10801012	2148104433	1548902443	1497792408	2045992137	1409354659	1585817672	1903651459	1737724475	1613069556	1520090083	1419985711	9592269142	2172488168	1459066277	1422530965	1482672489	1816666812	1295976734	9972212958
FHP26_15	1496344294	999	1384382814	1688855126	1733438721	1711789811	2039324948	1712925075	2258892542	1838529227	999	1652542725	1881048817	1900816267	1654467986	2368893432	206968672	243625405	1755472507	1675008387	1974635204	15502462	1629865975	1647772651	1601974715	2285024221	1775443779	1654550115	1978202038	1302784021	2404401678	1703796823	1709126493	999	1638744232	171941764	1900461943	1970870987	1809630772	1731189259	1594165885	1375409477	2430125747	1713019076	2104508546	2142148908	2049788297	156846613	1468343215
FHP34_11	1685521447	999	1580990513	1897502981	1754288692	188122619	2028046854	1840161104	2220780184	2018792961	2540002057	188833775	1975443651	1855677772	1643498017	2443367139	2178888552	2434122926	1753781966	1654162215	2021043314	1901983576	1736979514	1693821778	1690081118	2294101233	1833547026	1746916928	1991810581	1385926142	999	1701005913	1674898334	2226183283	1804676994	1829646067	1947746077	2183145285	199336342	1880578903	1831848339	1255949107	2392031943	1851853444	1800184433	1811806442	2059971401	1746855573	1353084707
FHP38_13	1606855347	2069217808	1411117693	1632550221	173066968	1695248331	1982450947	1782330437	2210811208	1750942438	999	1639710478	1857268527	1762931375	1621973614	2517234218	2048711058	2437137455	177680754	1669999549	2045402974	1590632686	1652643708	1618240305	1593494941	2237216291	174091171	1538940789	202707286	135691096	999	1674863284	1718821313	2276649454	1669372373	1785115087	1808308954	1971001944	1796778519	1684308726	1694475276	1317968242	2511610149	1844069366	1892187515	1890926362	2001075127	1537636937	1313203037
FHP42_3	1443798384	999	1311119306	161570468	1647205567	1642224636	2054116513	160371667	2115038601	1755630132	999	1532362845	1741806817	1886248817	1574145815	2544131958	1936067317	2055701052	1798379123	1619589538	1781095368	1451470489	1599355395	158721599	1494702255	2164238392	1709208057	1541178141	1860574158	1196057823	999	1638038851	1598602574	2200608299	157784282	1621316624	2108950739	1625459147	1642352804	1557965792	1555421173	1357465648	2276618476	1637389616	1779446381	1778180726	1985615123	1505465535	1288245836
FHP42_11	1567243551	999	136063238	1673269144	166695153	148228536	1951713402	1737940802	2422990105	1951714796	2443126069	165495927	1980263246	1719173865	1589179966	999	1857500046	2026425853	1737008142	1537852949	1864370676	161409642	1602338718	1540596969	1513166834	2199235243	1758642633	1512097307	1802615974	1247382945	999	1576674888	2157218328	2440502318	1662463704	1724155785	1885592563	1887320775	1838887508	1561239722	1737691384	1202016463	2103235483	1634307487	1561999294	163895133	1885128922	1583877887	127046149
FHP4_28	1779861004	999	1677628647	1803083085	1974190586	2068888026	2379848239	2032937338	221519187	2187614446	999	1981821459	2250117685	999	1877351593	2491782053	2382333925	2294119883	1878890937	1906502014	2033916148	1835937743	1795854172	1755273801	1708463416	2065043911	1813947996	17200319	2282660904	1612134976	999	2030608547	1999706789	2386133194	1840828468	2149362581	999	2347166705	1975253555	2114218557	2068748016	1332603782	999	1863644433	2153262834	2158938467	2338134633	1712990642	1361582776
FHP11_12	1341018274	2249060461	1265499958	1539105457	1582586309	1477847954	2060109015	1495608049	2113269882	1653323715	2286665174	1522816118	1801673798	1776114748	1454140588	2548692223	1932962264	2106001406	1717703036	1561013353	1877607304	1410146895	1575037563	154444719	1479648835	212384366	1672009148	1419838152	1845281396	1141753357	2339526041	1584144396	1616943685	2193104577	1549856504	1556656235	1884302294	1773864476	1752782614	1463545354	1606722783	129559971	2288149969	1712847997	1638628986	1665158888	1881329199	1437312278	1282172798
FHP26_16	135490037	999	1228421503	1515778844	1551557475	1594245704	1901109197	1568853891	189591299	155220963	2324568687	1447651054	1700538986	1759015262	1455844617	23880516	181669079	2037843777	1630340608	1518319217	1734901817	1390445638	1475828337	1467698952	1401606812	2154388691	1641601482	1499609531	1807238437	1142637286	2177897278	1534715891	1516269383	2073933851	1492878553	1577409009	1733615026	1791608485	158924084	1584347707	1462064441	1202829831	2200006609	1593647282	2056975631	2042061867	1869349984	1398085035	1290458097
FHP34_12	1334584702	2158014764	1195437525	1453736516	1522091913	1527135479	1968293114	1480789615	1962924965	1564841042	2407551833	1439465133	1675723554	1615539652	13812924	999	1808996716	2008165588	1503939453	1443189173	1678830177	1361649959	1421882979	1410059823	1359663749	2232584759	1495805128	1344411447	1783418991	1104780147	2190625353	1518127366	1535583559	2029760482	1451481744	1518362542	1778473623	1743860268	1669902743	1550245155	1445081452	1030361502	2101774347	1523522978	1828114422	1742099978	1808547476	1328175385	1068490929
FHP38_14	1519450733	2132570498	138352026	1621354247	1710384791	1700748519	220084209	1747085562	1965426072	1733548606	2351488139	1602102592	190235988	1809012545	1577170185	2498797698	2084530607	2154933721	1806554337	1689239175	2024741514	1545833778	1681153338	1633031662	1550139709	2186183767	1759960917	1517212451	1977621461	1339289325	999	1757362153	1683411066	2208651518	1654213283	1706219622	1834383109	1922563224	1890943869	1657394308	1680481326	1260305361	237465346	1725113136	1954113137	1911812747	2070219481	1519495467	1288058985
FHP42_4	1706195975	999	1582788102	195287629	1906954972	1856916141	999	1924189459	2205489157	2070789179	2458672829	1770379414	2084890574	2029395397	1918768076	999	2840908993	2242234385	2215719601	1916729466	999	1802577819	1981101021	1816542523	1840117087	2201080636	1996370245	1744896749	204568201	1472370765	2312364012	192337742	1594049802	999	1983542955	216981308	999	2076689378	2386699398	1892247765	1918825004	1560372769	999	2156936948	1830062433	1888658741	2164124603	1838590524	155308578
FHP44_2	1311934978	2084185228	1172774201	1424256156	1481871075	1449439319	1870257414	1476583216	1949900187	1564530749	2349052193	1417226336	1670179572	1671306311	1382566691	999	1775445862	1946602721	156859675	1453670063	1735053118	1350834224	1459027115	1430294312	1334795377	2083525107	1477850068	1324925921	1704183616	1098819121	999	1478127431	1498440514	2118509729	1409867352	1417111212	1647884389	1740395671	163056974	1416181337	1465535279	1041926746	2115720647	1545292103	1803252439	1779731023	1823961008	1341504748	1088523798
FHP4_29	1191036949	189144683	1120739783	1371774735	1410451042	1500376789	1800287304	1451451512	1902761825	1458625254	2416527462	1387890717	1582574159	1678758998	130161926	999	17107213	1886832217	1432409043	1375528621	1636292545	1256134517	1353465088	1328630411	126129614	2150394304	1410958845	127767159	1713269734	1061132671	227531651	1409911059	1473401975	1945216834	1344140391	1308176645	183345547	1591115298	1466520185	1533094095	1346200728	926294041	2045013891	1387359539	168710553	161792105	1791865618	1245132515	9390670367
FHP11_13	1383878579	2652710616	1294529936	1577949991	1644612665	1540144346	2009537403	1557605609	207934501	1742809539	2356146466	156827744	1926710496	1879023198	150958869	999	1975540982	2319264374	1768318165	1568077511	2004852067	1473953771	1597995872	1536598838	1486682543	2124216093	1694065655	1503059972	1850732133	1194069445	999	1621560941	1678250876	2132208584	1585596504	1600012787	193920195	190204481	1849294805	1540062763	1646317827	1308402452	2217423947	1718995224	1628788785	1631070794	198262415	1503878444	1272098181
FHP26_17	1525937857	999	1369309872	1700873097	1694826738	1700057809	1957014757	1689442934	1933177718	178955442	999	1624657262	205725454	1790062302	1636011038	999	2021067536	2243216553	1809007646	1707493039	1900490299	1553841871	1616335324	1606564275	1539542056	2234688847	1762050267	1665289117	1921943655	1288556707	2428878368	1685131369	1879562184	2111921149	1649570184	1709390424	2024311944	1869661216	1687600018	1696961816	1618780339	1358898222	2529457066	173387094	1990574738	2193476623	2109153555	1560321813	1444689921
FHP34_13	1266240902	1984694706	1135922838	141136671	1445302332	1416180693	1759074322	1411114158	1862384535	1485188455	2207960573	1367477685	1636842151	1578616061	1310189558	2403471104	1720989913	191460048	1470962599	1390171575	1663080905	1286595747	138481933	1370111292	1312000572	2113211855	1467056266	1278871629	1709340239	1049895168	2163893764	1455711816	1438721144	207546626	1429187255	1424011409	1575780595	1663703577	1581779647	1471500113	1364739734	9811001267	2046287592	1459546306	1717444395	1680156586	1787779278	1281815233	1020488049
FHP38_15	1352052713	2014316679	1207166463	1455446465	1530009583	1517743846	1851620135	1575760745	2062220173	1622407912	2385665121	1456598998	1724098915	1619333162	1430443347	234359296	1864398828	1976384028	1563803782	1486695651	174472543	1387558184	1485033617	1453683911	139050082	2289245051	1581168567	1338747686	1773645314	1143923669	2401081198	1550127674	1536376934	2050499954	1486917799	1568751442	1648666371	1809596104	1656251989	1483564612	1483024305	1074400229	2353197216	1549769983	1746567715	1759122627	1897923531	1366908079	1124728628
FHP42_5	129516763	2183332531	1209199756	1518948788	1585791129	1459708505	194236549	1476661977	208918125	1626568814	2274976626	1461013619	1761333209	1735029052	1469278588	2469120481	1930433376	2044753157	1674845935	1484009861	1831727427	1356198306	1575107878	1460120959	1429733269	2259509598	1641465179	1389712749	1751228859	1101123605	999	1549594372	1599263809	2485056429	1515401992	1642860258	2103463573	1787862631	1820839266	1450537819	1625319884	1130281677	2235735184	1591073438	1460070335	1480493197	1739100413	1384373365	1184043919
FHP44_5	1335962283	2189104527	122686553	1504616191	1528324936	148886255	1892392741	1574228966	1945686797	1618945398	2444823995	1459874155	1685560969	165698571	142159258	2368997068	1861617947	1957556495	1614835806	1522317095	1773382112	1382630209	1505653018	148311792	1401128812	2117769679	157616646	146544358	1735121273	114278364	999	1541341397	1520225921	2184928586	1485493836	1544560715	1748481191	1850085521	163535859	1460843678	1471963378	1145753442	205300425	1627205222	1851978108	185396608	1898133718	1407818616	1197775457
FHP4_30	1341209994	2240935428	1248026955	1506882477	1558846567	1645367278	2009864295	1583867803	2041546646	1632272031	999	1507040482	1714645758	1880279969	1455803887	999	1938895625	2037534092	1580457385	1559309323	1761825942	1423251806	1518251115	1474345521	1417213609	2180178816	152981122	1438259211	1835551278	1176468679	999	1610556549	1604168702	1936926234	1523254375	1620511275	1843298396	1884473906	1589599458	1656965607	1455182835	1057151875	2293322668	1544274421	1681034188	1683307748	1910019934	1363908166	1094150143
FHP11_14	1196476002	2001050509	1078712664	1332749599	1399968079	1277629175	1798698877	1242633564	1886102307	1481609192	2249042881	1353079688	1674024121	1544864913	1242512519	2279911871	1679831705	1931770193	1552015428	1346324537	1675236818	1204755032	1385952973	1353903224	1238516018	2158312593	1488247714	1268322061	1656659185	9683012454	2241106441	14056493	1439593516	2081254862	1348397815	1317022077	17467087	1480418427	1661353337	1397916475	1452090925	1070489495	1964707658	1472483069	1400742339	1334752997	173790557	1256858275	1049245324
FHP26_10	1253341309	2160659325	1146275689	1458352731	1440180194	1512610858	1798649871	1523829423	1843636454	1512629627	2557461475	136616382	1614691825	159454535	1367608194	999	1767793174	1924979107	1582133213	147381706	1697170929	1325896997	1416067786	1401527625	1327477409	2179855969	1586063804	1453022551	1728363269	1070173142	24183276	1446551745	1524989546	2019917315	1410351808	1486708153	1670952409	1711591464	1555870077	1469131514	1355369286	1200265799	2131942864	1524683985	1789626539	197521047	1813266766	1316077662	1293177827
FHP26_18	1351675794	2305279693	1240327643	1518256686	1576794608	1591152817	1844161971	1620383358	196398912	1599984168	233922166	1486324856	1751268888	1726409189	1458519657	2385786414	18532683	1991444527	1654014633	1536872972	1778347629	1416512134	1473936396	1479808205	1427767286	2187562888	1661484631	150961166	1789767372	1175772385	999	1543024977	1542639227	2200775214	1472786305	1593368823	1688967963	1806025307	1623995094	1566521354	1456538341	118985146	2236331755	1599128297	2042367961	2097661605	1914914792	1400694677	1294843452
FHP34_14	1358293219	2076611428	1196217759	1465354374	1537472248	1530151926	1820282505	1531288559	1918999927	1565124829	2463698438	1435411278	1677688958	1614983714	1405597	999	1777083776	2003397858	1486532348	1457503895	1701114803	1374316344	1425326601	1408738355	1350877066	2306370648	1499833493	1343262004	1755440703	1114468493	2297723867	1509288505	1486151991	2035565564	1443425322	1504662078	1772037667	1667849588	162153318	158585079	139565931	1014232546	2185032051	1500467197	189983347	1813945444	1915410707	131194783	1070201827
FHP38_16	1472674786	999	1285093109	1519776309	1588601593	156493615	2041785194	15944175	2080696638	1661393197	999	1512623417	1792930599	1706318457	1520815628	2318803608	1886710219	222009938	1675357451	1543022315	1801941118	1455837865	1554233796	1503193397	1448481688	2176967708	1660737673	1449107528	1871179885	1201948974	999	1590529512	1629316649	2296109957	1552723157	1622308065	1743744703	1861878175	1757295235	1566670013	1550728646	1165213632	2557404274	1619858816	1887622301	1916193937	1901454739	1440609268	1225645071
FHP42_6	1322527698	2460049809	1228762344	1545047231	1611328328	1509444597	206372533	1485699129	1998905978	1667552505	2355919704	1485213942	1784594344	1719921081	1483021113	999	1956621151	2069900438	163271858	1498927212	1810957218	1365778062	157327113	1497381631	1423824257	2280751464	1622356966	1392363123	175409673	1105669331	2417130871	1585655851	1608680509	2325987333	1508589231	1700413523	2081655875	1725244656	1712375386	1494459193	1544436892	1119269217	2174547913	1586784353	143089427	1441505439	1800369898	1401686036	1178168847
FHP4_31	1636108508	999	1541066344	1735837827	1948148447	2072692565	2464036577	2000720406	2057196492	1913129329	2187216175	1874759234	2101920676	999	1781135512	999	2578558117	2514728664	1860469695	1855291708	2079441899	1739047054	179606429	1781229655	1684185048	2169049839	1789790464	1665837664	2318873769	1523272894	999	1936824004	1933909219	2496440144	1871351813	2039504615	999	213118528	1991787002	199974101	1824046418	1297264366	2472875085	1888453898	1954843456	203144004	2406289363	1657417293	1315623483
FHP26_11	141676113	2154138209	1324392613	1604248446	1648643215	1650278097	1924560744	1657499015	2119878565	1672662501	2410917596	1552037301	1821531785	1771146666	1506926915	999	1917564282	2044992982	1746804916	1628168972	1841894958	1500320135	1563724484	1578539201	1518595899	2123972916	1695125204	156675483	1945632234	1210488496	999	1616563129	163690171	2248060757	1574000665	1693180267	1958430861	1911836623	168137555	1631782581	1515784394	1304665709	2240889361	1638286788	2013109265	1967303115	1942159582	1485177252	138380025
FHP26_19	1426722642	2137809871	1289361871	1564505169	1612520359	1642400156	1998929002	1678464054	2110033431	1630529078	23836332	1525104333	1748031043	173902517	1523967371	2341780065	1891384165	1995768592	1672888041	1606248343	1825822466	1469237261	1524631438	1543780248	1472550467	2215105206	1679613244	1590025923	1910420102	1220651876	999	1590135941	1570612327	2121901837	1556766934	1684464271	1736427744	1856602094	1632205986	1623456197	1488201158	1303848108	2316759451	169465046	1971710237	2133846868	2006254332	1466739231	1372463618
FHP34_15	1457044916	1998659022	1251036429	1569719964	1570453867	1641814905	1887528924	1537514044	199068434	160363663	2330643676	1486780428	1721908281	1724997027	1490759182	2335535183	1854039028	2065153547	1607553132	1535028642	1824393679	1436965366	1521790746	1512290273	1430749356	2247245591	1636228273	1484217539	1851759503	1167687893	2123724219	1558837511	1561792432	2200341389	1536347296	1565613774	1861554199	1711823169	1648537962	1640482249	1462386251	117901125	2276344887	160689475	2018890668	206800757	1948653847	1408522291	1216780178
FHP38_17	1533257704	2062527953	1313872545	1572489885	1610394131	1605005347	2084749643	167837428	195580279	1717592418	2515256908	1549172455	178809353	1724395476	1577304306	2493003852	197416998	2055309368	1768468711	1635328916	1860717366	1537448161	1586767748	1562549407	1479756156	228087439	1696014544	1588240555	1888826124	1249041835	999	1598280499	1584854885	223834755	1597605074	1643075485	1793187413	1800496875	1662915023	1629667567	1556996778	1276268126	2264725975	1701981195	1974666607	2046530155	1951647849	1502280285	1280883887
FHP42_7	1494688499	2329598739	1386213924	1667213256	1776532625	1706001504	207543985	1647432428	2165203624	1857303903	999	1662138078	1860468731	1949791766	1636979451	999	2104073486	2419232237	18390148	1655258938	2112226828	1582634404	1683492629	1632655543	1551841969	2256663089	1816682117	1574594761	1913817058	1289631902	999	1718213628	1665748799	2420428281	165123018	1777121499	2399576053	1971313252	1781064318	1652431849	1651940759	1263641475	2352110105	1771077219	1648862448	1687669892	2149664862	1578942599	1346493308
FHP4_32	1266512448	1880467899	1111296003	1415530206	145172891	1489624381	1790711116	1481202989	1848273202	1492944302	2417140771	1374578294	1578663157	1691932408	1311590191	999	173022456	1849983106	1497423826	1408108642	1638226949	1300396818	1386921702	1369567996	1298245156	2167014101	1492755503	1391626112	1775622186	1075689994	2327115721	1430167302	1453450955	180867545	1406350427	1421133915	1682506159	170084231	1479716912	1530805208	130888745	1014998993	2178192269	1470251715	1632326215	1586815101	1785372934	1259262457	1062332036
FHP11_32	1293253702	1841450406	1161644496	1392298796	1543703678	14186242	1746328117	1534374461	190400495	148176418	2380208291	1404296845	15558532	1729123992	143987364	2631312847	172636545	1837117473	1558293856	1426898411	1642165998	1341552672	137743463	136023333	1306134122	2190349961	1539082432	1317514642	1846940648	1099867966	999	1427316973	1415778628	1927840023	144365021	1580355494	174911846	1665672147	1449397033	1419855949	1308464614	1170388643	2139838992	145775402	1338901525	1346837083	1854902263	1304812568	1169348543
FHP26_12	1258729176	1969709261	1142388866	143354162	1471034077	1504079106	1785004659	153482482	1929434885	1500224917	2424138165	1374495684	1614372606	1612045442	1352348346	2471966775	1776430927	1932905574	1563184572	1436258371	1672754134	1320909294	1402808683	1391060701	1329000252	2187616325	1572884047	1442320029	1765360578	1076617214	999	1461265953	1471148685	2116400093	1411474743	1467665378	164886181	177236689	1581065797	1461956098	1355006407	1171641629	2178410547	1479375439	1801546343	1904884503	1829106317	1310135398	1242480671
FHP26_20	1280726761	2267517993	1219629251	1511545091	1615550003	154744765	1928524593	147314002	1970887005	1650847145	2435718228	1472631735	1774576965	1723361058	1491130569	999	1911638437	2185538127	1744002973	1511579152	1829377948	1383122722	1498347079	1466637755	1402544592	2231310498	1682919849	1437343115	1844591426	1108784856	999	1604950776	1586633297	999	1498085976	1507613613	1784894502	1847034225	1662891023	1527739775	1487059119	1325487659	2218553733	1667053782	208755464	2145227366	1871164225	1442481796	1384876439
FHP34_16	1441741184	2007432756	1274739873	1534560077	1624714639	1723642873	1905519937	158950534	1924131066	1618898962	2529240584	1522755798	1679465012	1728377547	1500535261	2272953713	1892891556	201088414	157876904	1520470452	1762687078	1447162309	1482696471	1476334481	1400598944	2104603764	158294659	1380544346	1748152344	1182678184	2257923542	1629672005	1621346961	2162388645	1547023829	1620655851	1953460853	1752143094	1667181601	1718808814	1460604577	109492433	2278281211	1571307358	209207249	197961076	2108670382	1406534864	1127324054
FHP38_18	1319679771	1934681156	1155542975	1379423992	1474806458	1483672358	1803541818	1502141846	1908403409	1484403026	2262527739	1389860254	1634635724	1563060403	1361776802	2211307947	17298238	1909606866	1535232175	1421351888	1641261093	1311926663	1396699931	1371004529	1297468241	210424893	1521412644	1313177899	1703141938	1071034537	999	1435976099	1429504626	2014321859	1428231286	1507781599	1654921073	1688216762	1485127308	1431351492	1369243421	1030223011	2130401289	147048837	1831399768	1843218126	1829192576	128636376	1077117802
FHP42_8	1478352861	2197457696	1351118671	1606390112	1712278657	1576589379	2168098677	1674929313	212754109	1753641007	999	1580040504	1861553428	1862018854	1601853952	2376989795	2012056455	2214779429	1695577	1603566657	1883342911	1546573015	1641099399	1583700276	1505269038	2258725726	1658091093	1499368363	1939860546	1245047698	999	1634297438	1689109718	999	1646523211	1783417971	1963914454	1812808364	1733610648	1638390012	1618955774	1176659208	2416951343	1690386936	1600139526	1624359262	1999081513	1517005501	119023251
FHP4_33	1907614029	999	1843568625	2036477697	2233217317	2390856616	999	999	2283698775	2284286413	2304545114	2173083364	2160830363	999	2134594999	2778221801	246039216	999	2068537426	2329377825	2363901746	2129272471	2199144764	2124727437	200838507	2270978278	2241651783	2022593996	999	1792014972	999	999	2209563348	999	2272062974	2302148341	999	2167078449	2371001449	2580388655	999	1630230165	258535626	2187916249	2226042271	2318149211	999	1949317513	1694214059
FHP11_33	1132275799	172532336	1029140019	1345747977	1407199459	1247900863	1606757559	134968073	1767145061	1380601363	2371291005	1271330996	1502444064	1563078434	1362668501	2677762182	1631054976	1746974421	1506992378	1267362936	1569239582	1212064889	1291509204	1248745063	1195687642	2193651529	1498032091	1253722929	1655460132	9418524768	2057825356	1300818805	1348273877	1953180153	1310154684	1397890305	1817286172	1480055923	1394100456	1230463761	1272357374	1314422023	1845685487	1408407784	1111044838	1152474892	1714178242	1200184273	1268372061
FHP26_13	1320552395	2296596086	1237484131	1534942925	1581251	1576613698	1958058438	158543836	2020310753	1642878467	999	1467817311	1735196669	1683983842	1465266966	2349203887	1944768707	2125977669	1707838941	1546612733	1809524675	1374913279	1496835197	1506140859	1428953938	2148867331	1655723793	1528530192	1831729479	1142472859	999	1579581476	1551185664	2195008722	1516708303	1562184932	1839730308	1912047647	1658405426	151929131	148114804	1304228396	2381018249	1630539669	1975739356	1945110251	1899154494	1432474118	1352591703
FHP26_21	1269416583	2125651542	1183830079	1439831687	1497663653	1534571429	1817411228	1515556817	191811508	1540510588	2363424809	1421316527	1709237563	1642347974	1405254769	2483981319	1808209423	2066643033	1582530275	1462232613	1702545494	1334630453	1421743804	1416238181	136196692	2197996293	1591069115	1496854169	1776921264	1096404154	999	1479240845	1503275143	1952905157	1434119446	1588465528	1695794316	1763943553	1545778793	15040948	1377236031	1220902814	2225280826	1528058296	1972325899	1978624646	186026474	1344284165	127767785
FHP34_17	1495121721	2321169762	1272443694	1505872308	1645684445	1792504361	1821925029	1625162128	1921206001	1639189466	260078874	1499651654	1683260906	1737501174	1517365505	227361767	1886545319	2062672382	1578891154	1467213885	1735439431	1457505001	1465913521	1458920154	1448567509	2166899539	1591371245	1347041188	1746384799	1227415937	999	1582501018	1580994792	2337341601	1535334935	1659166315	2111901006	1755312573	168852397	1773810443	1421288797	1089371881	2310181961	1510441995	2061877458	1848109805	2138295031	1448638795	1121721337
FHP38_19	124111096	1970318652	1091414196	1347013791	1424208506	1412836993	1764953601	1461759229	1804827377	1435917521	2264646495	13075918	1593300213	1504935662	1264561503	999	1663976495	1824877565	1489589737	1339976705	1559445485	1254497737	1343663359	1300909697	1247215237	2127651667	1474766767	1324029572	166938236	1000418993	2256836081	1389879031	1365429766	1898686939	1364207613	1439583211	1583022246	1607228269	1456117351	137927912	1275800183	1029102259	2036261937	1412433974	1784979039	1749187256	1748086764	1219169964	1041145758
FHP42_9	1672167248	999	1535831908	1771629079	1941204312	1809901625	2143146937	1879604169	2340618909	1998708784	2252392178	1734308612	22890054	2021584296	1827123379	999	2224521569	999	184343312	1777805671	2146174096	1662331183	1801414976	1681432839	1659413573	2370169752	1806883694	1659833105	2027155163	1435165606	999	1797215763	1835998825	2541659711	1780779628	204353624	999	1974470259	1884473589	1828966731	1849128881	1324140651	2678394853	1818013098	1744963211	1835054015	2178039302	1645052319	1329057015
FHP4_34	1337097855	2072101649	1184263059	147058534	1571168126	1659515225	1970454965	1583065947	2117153697	1618533382	999	1471504398	1721525537	1814243691	1424840248	2565989042	1791554864	1993021515	1576562265	1501091142	1755019469	1380143585	1444623244	1416243898	1390555791	2261262652	1495286371	139111836	1785495527	1147153393	999	1529114155	1559405393	1956254875	1488940793	1616916079	1810768442	1743408374	1565558574	1583017841	1442148108	1044764575	2187391358	1551688802	1724862005	1668305568	1866111164	1331866633	1064896208
FHP26_14	1376415366	2332890776	1248427044	155966792	1622024261	1632972774	2038152958	1589073872	2039593822	1659861719	999	1495451698	1771476703	1757646598	1531700362	999	1940317695	2146235534	1694119111	1570996866	1825776463	1442279518	1522339729	1519658401	1448973676	2253621372	1679466806	1575455332	1897532101	1187747421	999	1592044544	1614720691	2306848675	1528854565	1615494832	1777898525	1805652726	1741173083	1580562636	1529512066	1317205336	2305841073	1750440875	2081888688	2084846984	1936660464	1455445635	1415173724
FHP26_22	2175288182	999	1893420872	2078635652	2176126842	2188888617	2180943116	999	2266676614	2090722957	2457086793	2326760223	2306699483	2286788866	2110648465	999	2523033924	999	2207775321	2092216362	999	2071962224	2031516174	2028304659	1987727666	2228660533	999	999	999	1815808963	999	2093803606	2030456502	999	2174619836	999	2177811302	216485781	2094728261	2062815298	207898315	2257696563	999	2038669304	2304534882	999	2570002894	2057240949	2117869477
FHP38_12	1236512256	2058807705	1130946177	1338415552	1484638044	1390067909	1857744809	1494146507	1996978261	151074085	2327234303	1352522293	1677964857	1559415071	1304473155	999	1761922775	1986965376	1496939696	1424311252	1689007216	1271180481	138701147	1325223054	1296913664	2268738366	1463101606	1212033387	1677182509	1036104368	2442102224	1482444899	1456107874	2187050294	1387726337	149794979	1643187791	1738120222	1682079122	1348718373	1436249274	1002763605	2150231948	1473112595	1650682539	158949167	1765698231	1278137472	9964389982
FHP42_2	131124928	1959684536	1180290121	1416873211	1541168789	1404380935	1797191043	1544045606	1974663899	1538593245	2453776344	141338973	1631631124	1556490384	1409805793	999	1766533948	1962524706	1562739571	1420444954	1661632903	1358314214	1432139831	133821222	1367453483	2210385859	1470024115	129522867	1779202004	1092450024	231134053	1499653115	1526020451	2210840182	1437093474	1556776589	1727221355	1716844232	1624107803	1430366588	147341978	1017369097	2181574739	146806918	1323742813	1376312128	1867886351	1302985959	1024141093
FHP42_10	1548885313	2270545714	1377537057	1632497385	1752541506	1560535639	2177803924	1790698125	2103633872	1770100862	2472976516	1611184455	1877808603	1798670972	1678743228	2504730348	2069024695	2330178193	1857078114	162080678	2012097543	1562944317	1649040173	1606110405	1574127532	2208965464	170626423	1593686554	19284523	1273078627	999	1639928628	1727257809	2506118969	165718885	1727160469	2082821746	1971596932	1753970834	1588031332	1638564781	1294369026	2223678834	1742770248	1763172375	182296589	2013249811	1541386031	1285720449
[truncated: 239 more columns]

## Sheet: raw data batch 3 plate 2 CT val
ID	ABHD5	ACOT4	ACTN4	ACTR10	ADCY7	ALDH2	ALKBH2	ALPK1	AMER1	ANAPC4	ANKRD57	AP1M1	AP3M2	ASRGL1	BAGE3	BTNL9	C11ORF31	C11ORF48	C12ORF10	C14ORF119	C18ORF19	C18ORF32	C19ORF53	C19ORF56	C1ORF144	C1ORF35	C5ORF22	C5ORF32	C5ORF62	CAP1	CASC1	CCDC12	CCDC16	CCDC89	CCNK	CCR1	CD1C	CD38	CD6	CD93	CD96	CDC34	CDC42EP2	CDR2	CEACAM6	CEACAM8	CEBPA	CEP350	CHPT1
BZDo3_01	9370827638	1529090958	8207505819	1044435377	1191222508	1074286723	1371776133	1058798851	155866642	1154340903	2056782064	1005925632	123526553	1353306716	9938922725	1823927531	123533963	1573199573	1179605726	1025578278	1322482665	922589085	9680225164	9690233989	9623350661	1754573098	1141971406	104198038	137993759	7216110931	2052748071	1023487763	1092927282	1750142141	9909088476	1081934881	1217020198	1345259897	1107884848	1021470488	9473454024	7188566329	1640038773	1062753013	1354674008	1380707899	1587654947	9617691969	7758380929
BZP1_21	8993931412	1566831148	7398070066	1010931623	1112327257	1145391031	1360816031	1005685071	1540095569	1042994321	2073540102	9707900049	1211646673	1254653621	9064956783	2447098633	1181145671	1406428867	1112762846	955791147	1264722508	8529326608	9307057906	9364668498	9204377983	1741308503	1099805035	9414461725	1330136809	6433076934	2055040871	9456812657	9758083485	1545832479	9140540348	1129459341	1267306638	1255578064	1025044457	9856855645	8524394995	7036470673	1580717371	1063250712	1418812484	1223638545	1519311484	8998677178	7541667315
BZP1_22	1415429018	1915881973	1202487567	1419074408	1484710994	1562754665	1809849734	1541963717	1999088282	1523197481	2184107565	1389477473	1662295094	1754571423	1428263872	999	1701274992	1907431591	1607140087	1443902055	173615514	1352893639	1420580869	1387255528	1320346256	2124577941	1516859563	1432142629	1808299804	1089399451	999	1422123178	1581167469	2067575134	1441337438	1696719121	1754761468	1769780267	1480213287	1460473362	1367677423	1078785303	2189393713	1512900926	1861171164	1685025995	1678807099	1337958355	1141469545
BZP1_23	140246004	2048796269	1209367186	1443645387	149100418	1532654188	1831466806	1553114387	1979988575	1525503591	2535757503	1406627095	1700266348	1738869843	1439345235	2287134638	1701188203	1967553451	1596285135	1442314098	1687591518	13226922	1380549819	1379431502	1333300063	2227049884	1577854688	153966459	1794465913	1112076369	999	1419779837	1604872045	1998833584	1446077492	159876538	177956218	1686052797	1511593943	1454063272	1378937511	1087182459	2171588522	1519825699	1829805229	1800304574	1785808716	137136428	1176997119
BZP1_24	1345080857	1917076419	1112636893	1351691261	1424245387	1460094692	1734211582	1506512474	1888202606	1433499186	2475156257	1331330845	1586917501	164516627	1346940511	999	1623300392	17991203	1473019851	1356500801	1583261785	128783046	1303589164	1306191382	1230027564	2087413079	145270566	1404262289	1776988187	1034095825	999	1328550138	1481935394	1859700971	1335619257	1549849828	1682974299	1582678874	1357316884	1400418433	1234847652	9862938086	2118910218	1390606614	1759788864	1727814335	1774478126	12719853	107712714
BZP1_25	1787799587	999	1471125443	1787851562	1762737432	1785137872	203102626	184561052	2117389286	1974032458	2446820159	1729765799	2016820149	2103475056	1774692148	999	2162249087	999	1866677791	1732876005	1895837088	1793247177	1716156025	1712394205	1599999177	2168118175	184075234	1809028877	2134995952	1425181025	999	166458946	1813331922	2292506514	1761774767	1940521183	1997529953	199558084	1775639266	1820671698	1737029744	1401146324	266738009	1757105297	2292188937	2232262726	2039155618	1678582348	1506112093
BZP1_26	1294332911	1935973993	1145765813	1348801892	1435426395	1473822424	1779898168	1469224356	1751747296	1462780985	2235921029	1347019938	1627611624	1669051349	1345149035	999	1666187977	1785869374	1513738109	1389495458	1632939006	130077657	1356295278	1314945097	1252058555	2088253622	1430337602	136243438	1774426368	107448288	2283423253	1397250845	15021389	1978913591	1339786219	1550032904	1684678568	1676794859	1435633038	1374258117	1294232028	9431470608	2124205261	1410207419	1841263411	1751180019	1751071819	1285090909	1047900162
BZP1_27	1354372655	1929087343	1139757807	1396188092	139295707	1495869648	1641788489	1525750737	1860879752	1501077792	2378346253	1347949575	1575347757	1664785213	132514789	999	1638556411	1818444641	147504904	1343565137	1594496098	1329026865	1312677879	1297602283	1252807962	214925206	1490921072	1413938506	1780362222	1082314332	999	1315429189	1413298104	175336604	1363047767	157583016	1664070233	1639648438	1394865075	1456006549	1230156194	9937745957	2067252409	135637865	1754492324	1730989329	1760329131	1286823108	112099023
BZP2_16	1358709236	1861636029	1163582499	1412469828	141261172	1368643713	1704833178	1543283686	1925959402	148633404	2271051847	134857016	1640220224	1571462346	1358342614	999	1561610514	1810199313	152795123	1396837861	1604206943	1314427034	1353310323	1348273996	1285085619	2128630577	1514270757	1488594476	1693668583	1073260018	999	1360820103	1546827346	2195648681	1373668169	1432082627	1539841731	1516091902	1509171107	1373294607	1350224537	122188726	2045769093	1427493051	178784412	1886396349	1708243179	1335652123	1309772042
BZP2_17	1427054422	1981554484	1211033346	1465503232	1513079222	1489735049	1771917329	1588276962	1911632021	1547775541	2796842734	1389909575	1676242501	1700255772	142650547	2264578461	1620074285	1866175482	1610489541	1485088053	1719462021	1368351327	1414815126	1379566107	1359261649	2218044459	1538683599	1503193713	1846986495	1124064013	999	1418805206	1577567691	1973384643	142968893	1482320806	1631015517	1613869124	1598993808	1415689661	1404467947	1192070758	2098983912	1547789331	1993552926	2062452176	1770079133	1367163899	1259266046
BZP2_18	1304657793	1847975841	1107578952	137205632	1387563153	1382185995	1668862405	1477467998	1845819934	1416813234	2262554748	1296229207	1542777507	1575204247	1305403562	2043631505	1541139706	1762337565	150996362	1377865036	1586400648	125562092	1318954458	1302882592	1238668433	2042760286	1450668736	1409900303	1740527883	1027410667	999	1333085692	1493067158	1931409755	1328370419	1396963246	1466994084	153420596	1475099068	1316907129	1276772795	1127781701	2016774836	1422958085	1856634756	1924226128	1663788892	1264192284	1185903628
BZP2_19	1192250516	1835716995	1074894505	1334645309	1363888801	1325142822	1704042364	1392362265	1796177775	1408472118	2166982005	1275455075	1538572764	1556484782	1249392508	2205688945	1563491587	1738888668	1470048911	1357664104	1621444714	1189742548	1303688209	1284645768	1218303963	2088800539	1433099855	1321354541	1637991591	9740934613	999	1353941648	1495952119	1938617389	1305290402	1321263539	1488325078	1549016881	1476520843	1264958909	1269550365	1086693481	1937655903	142564674	183679524	1862045571	1625565205	1242929253	1150656295
BZP2_20	1459675718	1857237199	1211359261	148980225	1510340105	1451364326	1789406971	1627254727	1946629671	1562622342	253632497	1387997111	1709600833	1674085135	1482663659	2526791834	1668566176	1909206917	1602148253	1459678321	1660578666	1426347647	1367409848	1389759801	1350649326	2243147491	1593401343	1569258608	1786771941	1116927082	2432072031	139572717	1622969746	2145087477	1441522357	1556499047	1583008055	1652448354	1545648203	1461793745	1411693742	127710615	2189153423	1530238036	1928584663	188889902	1712749666	1397558443	134252615
BZP2_21	1399585821	1828681467	1156679143	1421159895	1432617603	1378921206	168619982	1580812023	181543259	150575171	2466720485	1334831914	1594642087	1562491615	1368999497	2211099848	1679850852	1820639899	1542499837	1376782409	1587631706	1315878779	1339043172	1340934889	1289447429	2134055397	1508799027	1498512953	1703260532	1078353139	999	1347059197	1525593381	2176221759	1374238561	1467759292	1484653702	1622450062	1482582213	1389371482	1336420155	1203027761	221800433	1449252918	2026480156	1842117133	1721450448	1326934192	1275442217
BZP2_22	1529315455	1871476207	1265883523	1529719891	1541253454	1482628524	1759722282	172376861	1943210536	1611901166	2588190027	1445420318	1689814532	1687537498	1502469468	234717546	1700091488	194494422	1649274876	1482069016	1731475073	1448202092	1429007455	1422315098	137105462	2194536277	1608213844	1647852194	1886760693	1169066397	999	1442381263	155800489	2042743864	147459902	1572115309	1569698749	1677340768	1568526962	1520558175	1446245391	1382635616	2332496898	1548594191	2154205431	2207969603	17887925	1439531949	1434823048
BZP2_23	1386864376	1867834681	1182738631	14429609	1456439912	146949885	1713759193	1572379243	1900516052	1479671662	2549070413	1368160391	1591543254	1621882235	137588635	2385384279	1638224975	1799633994	1586465738	1445368852	1665994305	1315028952	1406319283	1378082347	1319480335	2236892447	1535125054	1519589134	1765671296	1084054182	999	1422309987	1506736529	2109414619	1395293951	1485483668	152724999	1632985514	1552111718	1399589961	1352972322	1231826014	209334627	1498448814	2114382087	193617926	1746115688	1354897266	1292966933
BZP2_24	1373325563	191323198	1200181807	1476216999	1470611336	148181336	1754860177	1575163936	1895602952	1505999778	2327810525	1394670941	1643450063	1662916796	1386029732	999	1660236507	1835136315	161368116	1454832053	169542335	1341903356	1439142195	1425200958	1350063212	2104510667	1543024034	1543061039	1787686318	11078797	2197215828	1443644859	1427226011	1982849701	1421678452	147932241	1562196538	1706110274	1582755088	1455402027	1371997665	12671078	2050967382	1567215477	2049043585	2004099835	1791698923	1363101977	132359385
BZP3_07	7965230943	1740880146	8100279704	1067663964	1189144858	1158668973	1506249586	9301257247	1724392998	1218437569	2379748607	1087576949	1386890246	1377701554	9357868073	2524150855	1326010713	1582534968	1160592352	1058403948	1392849917	8835502781	1040775019	9719499065	9980650335	1903055018	1146211744	8455653851	1370759948	6752793444	198906736	1115394977	1051281434	1733088162	9929867167	1191140998	1331193426	1297629473	1457083276	1046820882	1090544951	6951016362	1618506434	1178099064	1198683007	113907931	1712546176	9599556154	7709020613
BZP3_08	8200931856	176935293	7719057204	1048311412	11408095	1083561355	1471568753	9231546657	1686268685	1183727091	2200360097	1024418349	1378686299	1246210581	9093348879	2028617392	126472546	157269719	1176820148	103817022	1369127792	8490961494	1023761292	9597404628	9624098836	1881094932	1143583197	8498561207	1350555218	6400208953	1863132202	1059820486	1060376548	1780787557	9828630099	110579957	1350831402	1269558843	144783694	9936640536	1092978605	7158584873	1581201863	117123203	1370581658	1291578184	1599398867	9496604908	7976392106
BZP3_09	8831930817	168855915	7955305322	1042837445	1134829444	1075249009	1496471542	9664542501	1623658094	1166535732	2063817146	1020930091	134051684	1264813028	9551175172	2245091099	1214591336	1572437815	1165352186	104883155	1375440885	8861447997	1006655075	9533966258	9570685916	1806265667	1104072124	8556011426	1387372327	6661433881	1921688124	106022716	112958233	1707503496	9919129522	1066168582	1363451521	1269385755	1393226178	1006780279	1071994305	7023076786	1585913939	1176915395	1393335451	1310124903	1538809448	9660162526	7887351611
BZP3_10	9373892607	1681358812	8093459238	1037828471	1132288847	106187439	1456082817	9963574679	1598119632	1152089053	2018727092	1002227209	1328785658	121109099	9635476375	2076375841	1210404374	149772281	1128843101	102054729	1308770969	8966177931	9926825187	938238352	938610935	1805054417	1082143006	8574636203	1405019316	678795587	2070337683	102873637	112247069	1645505183	9825341019	1022303187	1320475236	1212004469	1361849431	1017252353	1007725358	6814680437	1625799235	1144739787	1347418547	1267264476	1554545555	9269236343	7642336358
BZP3_11	1048119103	1725958148	8648405127	1106653217	1151708434	1081788768	1481381594	1118234036	1608108044	1224154235	211845044	1070169779	1358520966	125059773	1031768706	2073857183	1270433962	157034133	117982848	104572577	1347508785	9777798806	1033796733	9811000063	9708529635	1876528372	1138769291	9286072448	1474979596	7603352201	2133058007	1065700741	1204574943	1642283333	1051279836	1003678386	1314617649	1287572711	1389731821	1110976419	1059769068	7308016679	1666629919	1176442361	1298272382	1229994696	1572330412	1005137952	8097544235
BZP3_12	150882798	999	132821191	1598370746	1578564048	1553979329	1966278585	1681419277	2134351803	1661171346	999	1521630966	1801681983	1705711014	1580507765	2305963225	1803045721	2044301469	1687421431	1584532268	1834896323	1499500966	1550609986	1513127911	146236902	2232210452	1692066815	1530344334	1960150219	1252722132	999	1560152226	1799658201	2265697849	1576908749	1587746136	1913576732	1743350026	1855163094	154426965	1595652159	1273340037	2247610292	1744531668	1615114323	1634115499	1875160023	1466654921	1344362932
BZP3_13	1348359716	2099449125	1206412453	1450560694	1444830787	1500787404	1995165947	1400585449	1993530092	1563405264	2427148612	1440898324	1870065361	1707602886	1413223701	999	1751642502	2117191111	1670227713	1446581251	1814892299	1289743667	1518970263	1433241261	1393658502	2280107669	1580784133	1172774818	174991564	1057124236	246443812	1504796816	168742682	2023995361	1421289046	1321089741	1971062809	1677737161	1885078856	1370084356	1611772198	1229439586	2105716076	1764793734	1611695695	1663182958	1768372466	1392103596	1309699935
BZP3_14	1411276188	2239702429	1296768827	1560658004	1553117783	1591920601	1891579185	1535182835	2020724259	1635788595	2564765026	1526001232	1882717715	1745171032	1502701493	2531882675	1861695638	2069479438	169092901	1559162775	1828447527	1398394053	156748983	149016874	1443792097	2246360051	1684119436	1487045948	1825226724	1197472038	999	1553157915	1758466081	2071691052	1497998789	144255733	1892617982	1720393794	1996691249	15325431	1656115663	1233741398	2242550417	176759137	1525552779	1553021475	1869876235	1468297748	1334797754
BZP3_15	1474475493	2044973247	1317539733	1572930299	155938546	1629332945	2101213656	1591980906	212682219	1661615929	257853873	1549637517	1899207124	1776777032	1542888899	999	1843898072	2090670778	1722411135	1582235381	1887831221	1460974472	1550152179	1515472764	1460311926	2334485102	1691486221	1525093605	1954185138	1240900222	999	1606117138	1727225254	2318498189	1544911575	1479566109	184585966	1740479424	1893944398	1569162947	1640244057	125568225	2279852517	1795560099	1567256129	1570054533	1877247112	1472384649	1341376266
BZP3_16	1591770894	2144369646	1408449588	170150158	1634306196	1744883639	2000593629	1648260741	2190040215	1762073723	247587976	1679153683	2196315117	1902225884	1654265133	999	2036589677	2343881844	1882583269	1733023754	1947516582	1582475276	1759911876	1670176279	1566557832	2285228615	1801701236	162095074	1964824428	1313672662	999	1676816788	1839818672	2172294175	1642302823	1574917771	1977898128	1794057149	1934728432	1628825374	170181217	144459343	2693524906	2065523498	1900630666	1885294322	2057683395	161201371	1497011219
BZP5_01	9444402968	1533764325	8173806679	1028868761	1163027068	1072790441	1323335925	1102369032	1482715633	110400924	196340511	9979690323	1192130575	1255301752	9466000613	1841666276	119798718	1478073836	1150961911	1015756482	1296871528	8815333214	9585226457	9705506706	944599723	1735242664	1117219299	1029038679	1350599005	688030957	2080870807	9891888303	1085168697	1648638577	9529384088	1002131284	1157578652	135974558	1130516871	9729589612	917708507	7170801032	1601279829	1060809946	1609279723	1589080694	1557890464	9456466663	7573917119
BZP5_02	8044952038	1613484016	7241619733	985147432	1039592719	1024923869	1517928942	9721103831	1522312423	1021211289	1941241624	9232602086	124897827	1157965011	9161011208	223338453	1144727859	1532119632	1174087832	9126880423	1309578675	7861066401	9379694726	8642866733	8690202947	1736934842	1060045808	8547252308	1281007399	5990862702	1861313682	961174801	1046042326	1920475978	8604338064	7770051466	1413005274	1139431821	1421010619	9165193637	1150464135	8061822024	1542632177	1094238047	8643224493	8044710982	1454486666	9266042956	7348893028
BZP5_03	8499834217	167082371	7979105853	1014164647	1189662504	9875738849	1421950087	101457883	1626732332	1109822662	2113004261	1004898153	1255676999	1193220533	9355595561	2284883743	1216659931	1516035525	110232935	9876202838	1302982518	8279826954	9387400747	9041575088	9616760914	1820057532	1074563315	8084320173	129395634	6386702463	1932142429	1014198067	1067910185	1803862846	9333097238	9773730848	1218545481	1261145521	13717086	9872859475	105328721	6821755297	1588661356	1138629871	8768174441	8087160155	1537278719	9652942737	6905904457
BZP5_04	8935216311	1718757975	8539295603	1028784411	1256409004	9577198645	1454406195	102290874	1638859652	1154860426	2118289965	1065759218	1322726199	1269098201	979186212	2394549262	1247059584	1569942384	1109803984	1012713432	1338273341	8997532532	9611552265	8769993432	9741203167	1871264063	1081390122	7698168271	1326311997	6909086466	1934381156	1044926311	1075961905	1893538852	9759448449	1041565478	1234422734	1263627929	1470788198	1020802434	111374595	6662031005	1621249343	1161269754	9792910801	8894914116	1542480314	9976930873	6878318125
BZP5_05	8740832723	1766822087	8305624704	1018136333	1213219563	992688633	1541906829	9749086662	1704703075	1157917454	2247181879	1010307609	1383329478	1295205321	9749866978	999	1245711709	1575335339	1153111249	9933692324	1365598971	8439751755	984976883	9027760802	9539815598	1853900564	1093833024	7673679178	1274675062	619132461	227446554	1075209209	112964718	1864431016	9679799602	105560107	1367902958	1233628337	1596055117	9858616415	1121484208	6615881739	1603996851	1152538928	9306466835	8783856222	1566955189	9650542267	6786104963
BZP5_06	1907096507	2312651147	1561707093	1803026389	1883721934	2233665065	1934584785	999	2230198631	1956517002	999	1749129414	192553672	999	1868028219	999	1987812384	2277194448	1931885518	1777724333	2006082601	1763420928	1670908562	1746744704	1667716734	2226543127	1921479328	2409947465	2472240397	1476809171	999	1704282475	1878412556	999	1749609709	2198320701	2449943699	2134226105	1644084736	2522740422	1657443127	1796486636	999	1717729043	2668657781	999	2729959723	1694006522	1961647979
BZP5_07	9143885385	1795365444	8916956607	1039676131	1288789027	1185616529	1610355275	1022392749	1777121187	1224995714	2229545771	1068534409	1417002189	1398472322	1015539978	999	1315569548	168279849	1148826634	1070528294	1472076117	9124262164	1008674991	9264830848	9817773575	1938917618	1105571872	7508780779	1367643895	6594499465	2067482654	1132368342	1218242032	1883574661	1025682662	1002918206	1569322375	1391657472	1579418921	107493544	117432572	6571334098	16565452	120947768	140156784	1295914584	1573573816	9832730156	679898735
BZP5_08	8487893353	1648446078	7665333262	1020550371	1136148849	9850423161	1445026168	1041628445	1571193349	1110384553	2012418711	9681702667	1295268809	126933802	9387607532	999	1197885716	1533651772	1152161868	9857771442	1335517615	8434966173	9628808295	8608247889	9199328129	1762475178	1093163611	8564033258	1322911658	6246978656	2012027619	9987348507	1129715191	1755858986	9520472724	9851858102	1371526629	1205252374	1444670256	9033898214	1017851641	6673230157	151362297	1105250566	1034877613	9403271018	1501644637	9586232711	6920871471
BZP5_09	9799218111	1703795086	9344564383	1039104195	1346671971	1147340234	1550982284	1098322022	1763352379	1226144689	2339616005	1126465121	1382253637	1377522794	1059748942	2516547803	1318777304	163459595	1151372469	105193817	1396869085	9634842113	9912578358	8933699287	1012715737	1958527421	1079190138	7884261177	1408581626	718313162	999	1119052835	1179879757	1819773323	1020031799	1076832459	1439567399	1339169161	1531074689	1086178278	1091756759	6549881167	174010529	1152330642	126581465	1186173449	1674581595	105083338	6548870483
FHP44_10	1328582845	2073664466	1205484487	1448182861	1511471788	1493107939	1851329533	1564757147	1906044424	156912783	2310979193	1424985202	1644434277	1674704224	1393576536	2495551348	172744032	1946703738	1572809077	1505471349	168458299	1377280812	145042252	1415816324	1372374877	2223937088	1552156772	1448910134	1717428941	1113862677	999	1501295667	1592478929	1928134465	143365521	1541025137	1639410182	1798229717	1576024807	1438948801	1433992525	1130228594	203857974	1574755619	1888903899	1875343137	1805313756	133966199	1178748178
FHP44_11	1207158128	1892735573	1088539498	1326982423	1355778412	1321198347	1674221016	1417123814	1825045963	1444491606	2270398635	129896396	1508501658	1582094798	1236316692	2649184419	1579797555	1763211065	1454263172	1339613682	162301819	121749829	1323333828	1298851515	1240090022	213463408	1391194452	1297772557	1558553369	9965668067	2232725825	1343761874	1440323412	2036785435	1298994354	1379640399	1535146109	1660915561	1476675092	1289573167	1286864871	9995043042	187491532	1413117632	1710603204	1676572532	1669931715	1220208586	104890848
FHP44_12	1248295493	2169276542	1153651781	1391315382	1458268562	1382112823	1800086204	1476973253	1950441265	1541112747	2205936385	1364579839	1557663507	1613464223	1313888206	999	1693696075	1864635777	1530530533	1405740216	1701331179	1287332692	1386292734	13814625	1311837325	2105108656	1477903584	1360573399	1669236078	106438865	2167585084	1421370463	1576662099	1969315693	1378313755	1438519476	1595356245	1772456713	1545258857	1376222766	139160744	1063892027	2045131054	1491778231	1796865711	1739467489	1751106247	1300767792	1096111148
FHP44_13	1406486828	2146051955	1271327723	1505213178	1562209129	1518190483	194783421	1599346527	2081595276	1638282573	2295750161	1462444616	1687442928	1774385695	1464254138	2606211211	1799768154	199884685	1615442164	156823704	1805456436	1431110152	1511287829	1499602831	1421405231	226437713	1556331375	1493911279	1826901725	1185859915	2216369131	1580763153	161717563	999	1490812438	1573741015	1651202925	1877066018	1648009131	1499322262	1514355504	1184884544	2085468571	1584169232	1838852952	184111668	1875680265	1416711074	123371018
FHP44_14	1418437041	261010519	127632608	1516099352	1551060787	1508773585	1835839008	1657352452	2106882919	1626461247	2531950989	1504512126	1716375805	1794264633	147751691	999	176613138	198701729	1646192984	1566198779	1766312228	142060041	1509310228	1505034854	141404488	2217457708	1581082901	1544546686	1833818014	1195679325	2194840343	1551877288	1642645258	2326720653	1506659117	1592207741	1699409	1809659516	1629565586	1514932939	1523252604	1185587434	2105161376	1604866154	1918855097	1909614919	1892968614	1422996911	1251575532
FHP44_15	1570343246	999	1418939797	1700418087	1714631953	1663515313	2074009472	1776620015	2276338539	1831314457	999	164307915	1821026135	1953025934	165052376	999	2011245167	2203934304	1849359135	177795211	1997146011	1675399855	172472306	1731311349	161465368	2327278741	1776991185	1735182635	1976166253	1372061689	999	1703153361	1823579994	2417678278	1712493345	1721518082	1866007964	2079779692	1874228848	1665781131	169191855	1440091677	2524373688	1850216214	1982802069	2050859687	1968952572	1611750445	1415119326
FHP44_16	136431643	2108383803	1212870545	1463981458	1520329239	1486757121	1869694732	1570882817	1927771569	1593842996	999	144070569	1658021169	1694971476	1399347111	999	1762361135	1869327473	1608633632	1532360484	1727016003	1374004687	1471257038	1463353819	1356069458	2137381057	153371559	1486172642	1767394769	1114856786	999	1497746777	1606341614	2108360517	1468155677	1513954985	1733385551	1766871472	1605578119	1431526712	1444975177	1163782909	2118030069	1589544204	1867588532	1807011448	1781408471	1383094907	1201730722
FHP44_17	1565698733	999	1394693505	1655524368	1672220713	1599546877	212562056	1739121406	2045435808	1739676817	2423460472	163342387	1795144917	1931311649	1620775779	999	200947948	2124854548	1781190946	168687289	1932824125	159611941	1658825676	1625208121	1574596934	220747865	1676174508	1732560851	1909095938	1305229692	999	1661941656	1809049423	2212153144	166034557	171923424	1883284666	1907651447	1828146811	1633662834	1683809104	1346208577	227495028	1735382595	2057240167	194283336	1979241397	1589876529	1360348615
FHP44_18	1450012195	999	1325501837	1595949562	1520663784	1486657728	1913345582	1636017502	1980303553	1682248432	2388131869	1538739017	1812399642	1818455916	1525464914	2326351916	1785412127	1928197628	1688830808	1612490753	184265062	1524643702	1596024509	1550296042	1488766099	2526495878	1662022138	1554704688	1876671173	1235491824	243490886	1576791611	1708396342	2329203829	157853642	164624917	1782687288	1870826543	1686610771	1481722766	1625387941	1337193387	2127709406	1747665676	211647894	1946913967	1884085563	1501855497	1330200845
FHP44_19	1396522583	1984872039	1246050245	1484595134	1489877466	1406423514	1819036791	1562667155	1975014118	1567492985	2294807105	1420029231	1654001044	1646187407	1419510376	999	1735467611	1865719143	1601599757	1466057458	1733321851	1379074768	1439199713	1445940515	1346596462	2209768746	1588159832	1527348117	181031323	114070327	2221215558	144363998	2050368365	229010219	1477631138	1513564059	1684280557	1718287576	1641565084	1466188769	1492076875	1227669228	2195200315	1592206049	1888984895	177471049	1774502279	1376820033	1269106411
FHP44_20	1342886835	999	1216316955	1482681791	1483794585	1402119247	1785063825	1494234775	1999075918	1546512492	2347562022	1411100869	1666907216	1668277933	1394363439	2352461654	1742084068	1854312822	1643138167	149486243	1816130533	1352993766	1436579634	145926678	1356205383	2328668091	1554638992	1500730414	1779657158	1102889196	2159319767	146660441	1608683224	2155057724	1439767506	1485096514	1672695308	1712547738	1657666898	1439192844	1511126806	1230569476	2135967594	1602621999	195440387	1889447319	1725962418	1382824129	1276313039
FHP44_21	1445337791	999	129847208	1563183036	1523449386	1482630265	1906998028	1576131809	1969170671	1657223381	22519017	148888455	1721316979	1754664798	1479850358	999	1803277006	1958617396	172191228	1567165587	177765315	1480592191	1552319544	15417098	1443957222	2218631431	1632758403	1632431871	1879935884	1175567212	999	1550007602	1659093632	239584046	1522651946	1574870737	1783335938	1768440261	1686805275	1514838646	1561844122	137307334	2264216467	1685980296	2033144939	1945537652	1787660806	1472172473	1349547152
FHP44_6	129582537	205420433	1201385151	1434907052	1461835927	1437493471	1791268796	1505074764	1980671888	1586040011	2451151659	1407459096	1629150593	1733288637	13588354	2415728568	1686399692	1850508467	1578183198	1476357758	1710879499	1333910557	1448050297	1414884631	1347396181	229989012	1514035748	1369774221	1660452431	1117963494	2458133896	1461222875	1582681707	1951679436	139178404	1450967839	1626732418	1780115132	1569078076	1369901282	1441868584	1093975412	1898255817	1514437834	1808323112	1764989846	1838519053	1334656928	1150506811
FHP44_7	1320664966	1924565764	1196168229	143354267	1465518967	1417784371	180377582	1538404588	1895430538	1548142959	2309952266	13768047	1598295822	1670717799	1348594787	2238348627	1682146648	1857294131	1571199785	1453693164	1683413232	1344416873	1414670379	1412554057	1320611798	2319512496	1538263085	14395201	1693690019	1110355545	2212603304	1416020752	1516878558	2323943441	1422238955	1494420458	1592810419	1731373993	1556462751	1406033809	1380595844	116682848	2041260085	1491992923	1890160577	180695753	1774097885	1324007664	1215477546
FHP44_8	1302141414	1998331836	1208117277	1434355436	1486646061	1466714703	1770277097	1550720831	2062015938	154815161	2349343577	1413756578	1629743914	1723801396	136662047	999	1720653959	1902424072	1568986353	1480448698	1720242722	1336628742	1442730062	1429942039	1369733706	2181618626	1538320579	1435028026	1696433858	1128603097	2245513659	1472264798	1519374052	203356789	1442683465	1508246623	1656516186	1760784981	1590388915	1429891334	1407909143	1145189056	2121360898	1523873794	1886934086	1840421237	1810806939	1330605843	1198048127
FHP44_9	1385032665	2139430346	1286657475	1525880862	1596714781	1539722146	1888956385	1592713673	2153686837	1714877598	2354639952	1494536527	1737394315	1807469873	1472426007	999	1815244458	2046106671	1673757098	1588917912	180832955	1463157908	1539324317	1516424182	1471458777	2264147973	1624244197	1530590737	185238021	1206142776	999	1575556344	1651818173	2196540024	1545052732	1619933348	1735409749	1898858062	1679906409	149699994	1582319833	1244590626	2027170532	1641514351	2027964112	1946494541	1863638543	1455237288	1281260679
FHP46_3	1297560263	1951897389	1183996294	1455929644	1453580242	1433171755	1847403674	1487208224	1952730803	1571742411	2127408183	1375824821	1736615203	1666384909	1361681422	999	1710095442	1907970908	1612719449	1446775779	1710786323	1277257656	1459837481	1435859457	1338794562	2185595914	1589958538	143409185	1713012781	1071471044	2412429245	1470086795	1539925706	2046654228	1434500485	1403390569	1693688788	1709127453	1860162965	1415658714	146503025	1287139384	218922482	1642122234	1945875998	1750123743	172478585	1361155645	1280621455
FHP46_4	1497792323	2128323043	131038816	162035676	1568208523	1562897008	2052703368	1591052943	2033309479	1671378637	2278600793	1475710836	1796216299	183806657	150559856	999	1904834894	2031133033	1801498371	1658534313	2139374478	1483912264	1647737163	1581435008	1514924475	2251411016	1694304231	1587173755	1957674688	1229417381	2480340582	1599489916	172351251	220911562	1577293137	1545483299	1924170477	1876623691	1909812742	1558060338	166272876	1473697675	2346475366	177574024	2074019963	1815466355	1842944592	1483923509	1436032342
FHP46_5	1347486016	2219231161	1195466034	144823702	149028537	1428901223	1909772938	1454204241	1877131358	1571630805	2383208486	1338241335	1752569865	1715371585	1404292531	999	1730894918	2019164859	1608597821	1470305597	1767162257	1310375923	1476362452	1418155031	1353433494	2005411808	1582058758	1438263905	1695387116	107927737	999	1463702226	1604355654	999	1440176409	1427251331	1747991064	1693695507	1696315798	1440043226	1507917845	1250185357	2167598716	1666076047	2107584577	1714098712	1691259012	1364660217	1236650584
[truncated: 239 more columns]
